# Supplementary material for: Structural basis for potent neutralization of SARS-CoV-2 and role of antibody affinity maturation
Source: Nat Commun. 2020 Oct 27;11:5413. doi: 10.1038/s41467-020-19231-9 (PMC7591918; doi:10.1038/s41467-020-19231-9)
Supplement: Supplementary file 4 — Source Data [file 41467_2020_19231_MOESM4_ESM.xlsx]

## Sheet: Figure 1d
Figure 1d	glCV30 BLI kinetics
	Time (s)	2uM	2uM Fit	1uM	1uM Fit	500nM	500nM Fit	250nM	250nM Fit
	0	0.053119	0	0.034022	0	0.02133	0	0.012	0
	0.2	0.065337	0.024434	0.040553	0.011444	0.023876	0.007354	0.013	0.003
	0.4	0.080176	0.047578	0.047789	0.022543	0.027334	0.01448	0.014	0.007
	0.6	0.096333	0.0695	0.056475	0.033305	0.031633	0.021385	0.016	0.01
	0.8	0.113628	0.090265	0.065929	0.043743	0.036545	0.028075	0.017	0.013
	1	0.131828	0.109934	0.076379	0.053865	0.042158	0.034559	0.019	0.016
	1.2	0.151338	0.128564	0.087046	0.063681	0.048756	0.040841	0.022	0.019
	1.4	0.170837	0.146211	0.09814	0.0732	0.055398	0.046928	0.025	0.022
	1.6	0.189453	0.162926	0.109778	0.082431	0.062191	0.052827	0.028	0.025
	1.8	0.20722	0.178759	0.121213	0.091384	0.069019	0.058542	0.031	0.028
	2	0.22291	0.193756	0.131167	0.100065	0.075297	0.064081	0.034	0.03
	2.2	0.235943	0.207961	0.140422	0.108485	0.080954	0.069447	0.037	0.033
	2.4	0.247615	0.221416	0.148865	0.116649	0.085975	0.074647	0.04	0.036
	2.6	0.258717	0.234161	0.156535	0.124567	0.091648	0.079686	0.043	0.038
	2.8	0.268934	0.246233	0.163936	0.132246	0.096326	0.084569	0.045	0.041
	3	0.278074	0.257667	0.170634	0.139692	0.100663	0.0893	0.048	0.043
	3.2	0.287876	0.268499	0.17731	0.146914	0.104666	0.093884	0.051	0.046
	3.4	0.29559	0.278758	0.184346	0.153916	0.108278	0.098327	0.053	0.048
	3.6	0.303465	0.288475	0.190513	0.160708	0.111465	0.102631	0.055	0.05
	3.8	0.310399	0.29768	0.196536	0.167294	0.114411	0.106802	0.057	0.053
	4	0.317631	0.306399	0.202293	0.173681	0.11766	0.110844	0.059	0.055
	4.2	0.324118	0.314657	0.207591	0.179874	0.120926	0.11476	0.061	0.057
	4.4	0.330326	0.32248	0.212393	0.185881	0.124056	0.118555	0.063	0.059
	4.6	0.335732	0.329889	0.217388	0.191706	0.127357	0.122232	0.064	0.061
	4.8	0.341163	0.336907	0.221957	0.197355	0.130846	0.125795	0.066	0.063
	5	0.346729	0.343555	0.226717	0.202833	0.134208	0.129248	0.068	0.065
	5.2	0.35238	0.349852	0.23148	0.208145	0.137908	0.132593	0.07	0.067
	5.4	0.357469	0.355816	0.236603	0.213297	0.14113	0.135835	0.073	0.069
	5.6	0.361566	0.361466	0.240804	0.218293	0.143907	0.138976	0.075	0.071
	5.8	0.366168	0.366817	0.244868	0.223139	0.146892	0.14202	0.076	0.072
	6	0.369991	0.371886	0.24896	0.227837	0.149907	0.144969	0.079	0.074
	6.2	0.373218	0.376687	0.25301	0.232394	0.152614	0.147827	0.08	0.076
	6.4	0.376495	0.381235	0.256332	0.236813	0.155206	0.150596	0.082	0.077
	6.6	0.380235	0.385542	0.259372	0.241098	0.158207	0.15328	0.084	0.079
	6.8	0.382761	0.389622	0.262282	0.245254	0.15999	0.15588	0.085	0.081
	7	0.385691	0.393487	0.265249	0.249284	0.162222	0.158399	0.086	0.082
	7.2	0.388808	0.397148	0.268118	0.253192	0.163566	0.160841	0.087	0.084
	7.4	0.390797	0.400615	0.271208	0.256982	0.165396	0.163207	0.089	0.085
	7.6	0.393857	0.4039	0.273202	0.260658	0.166898	0.165499	0.09	0.087
	7.8	0.395807	0.407011	0.275094	0.264222	0.168208	0.16772	0.091	0.088
	8	0.398191	0.409958	0.277344	0.267679	0.169896	0.169872	0.092	0.09
	8.2	0.400665	0.412749	0.279789	0.271031	0.172178	0.171958	0.094	0.091
	8.4	0.402253	0.415393	0.281494	0.274282	0.173437	0.173979	0.095	0.092
	8.6	0.404083	0.417897	0.282808	0.277434	0.174651	0.175937	0.096	0.094
	8.8	0.405982	0.420269	0.284415	0.280491	0.175885	0.177835	0.098	0.095
	9	0.40717	0.422516	0.285918	0.283456	0.176567	0.179673	0.098	0.096
	9.2	0.408531	0.424644	0.287856	0.286331	0.178374	0.181455	0.099	0.097
	9.4	0.410549	0.42666	0.289903	0.28912	0.180188	0.183181	0.101	0.099
	9.6	0.411556	0.42857	0.290851	0.291824	0.18138	0.184854	0.101	0.1
	9.8	0.413459	0.430378	0.293567	0.294446	0.183596	0.186475	0.102	0.101
	10	0.415146	0.432092	0.296635	0.296989	0.185524	0.188046	0.103	0.102
	10.2	0.415662	0.433714	0.297635	0.299455	0.186892	0.189567	0.104	0.103
	10.4	0.417025	0.435251	0.299073	0.301846	0.1876	0.191042	0.104	0.104
	10.6	0.418545	0.436707	0.300653	0.304166	0.188904	0.192471	0.106	0.105
	10.8	0.419002	0.438086	0.302485	0.306415	0.19049	0.193856	0.106	0.106
	11	0.420219	0.439393	0.304352	0.308596	0.192103	0.195198	0.108	0.107
	11.2	0.421374	0.44063	0.305989	0.310711	0.193186	0.196498	0.109	0.108
	11.4	0.42317	0.441802	0.30825	0.312762	0.195599	0.197758	0.11	0.109
	11.6	0.424366	0.442912	0.309469	0.314752	0.197143	0.198978	0.111	0.11
	11.8	0.425143	0.443964	0.311078	0.316681	0.19851	0.200161	0.112	0.111
	12	0.426034	0.44496	0.312163	0.318551	0.19952	0.201307	0.113	0.112
	12.2	0.4267	0.445903	0.312863	0.320366	0.200784	0.202418	0.114	0.113
	12.4	0.427006	0.446797	0.313547	0.322125	0.201291	0.203494	0.116	0.113
	12.6	0.4279	0.447643	0.314337	0.323831	0.201666	0.204537	0.117	0.114
	12.8	0.428227	0.448445	0.314829	0.325486	0.2018	0.205548	0.118	0.115
	13	0.429016	0.449204	0.315982	0.32709	0.202591	0.206527	0.118	0.116
	13.2	0.430564	0.449923	0.318262	0.328647	0.203956	0.207476	0.119	0.117
	13.4	0.431264	0.450605	0.31894	0.330156	0.204677	0.208395	0.12	0.117
	13.6	0.431804	0.45125	0.320067	0.331619	0.205281	0.209286	0.121	0.118
	13.8	0.433379	0.451861	0.321584	0.333038	0.206231	0.210149	0.122	0.119
	14	0.43399	0.452441	0.323021	0.334414	0.206608	0.210985	0.122	0.12
	14.2	0.434195	0.452989	0.322698	0.335749	0.207188	0.211796	0.123	0.12
	14.4	0.434606	0.453508	0.323482	0.337043	0.207476	0.212581	0.123	0.121
	14.6	0.434929	0.454001	0.323401	0.338299	0.208216	0.213342	0.123	0.122
	14.8	0.435483	0.454467	0.324553	0.339516	0.209773	0.21408	0.123	0.122
	15	0.436577	0.454908	0.325492	0.340696	0.21078	0.214794	0.123	0.123
	15.2	0.437249	0.455326	0.326557	0.341841	0.211861	0.215487	0.123	0.124
	15.4	0.437989	0.455722	0.327871	0.342951	0.213099	0.216158	0.124	0.124
	15.6	0.437948	0.456098	0.328217	0.344028	0.213575	0.216808	0.123	0.125
	15.8	0.438264	0.456453	0.328462	0.345072	0.214725	0.217438	0.123	0.125
	16	0.439045	0.45679	0.328682	0.346084	0.214925	0.218048	0.124	0.126
	16.2	0.439845	0.457109	0.329493	0.347066	0.215779	0.218639	0.125	0.126
	16.4	0.44063	0.457411	0.330362	0.348018	0.216243	0.219213	0.126	0.127
	16.6	0.441258	0.457697	0.331222	0.348942	0.217138	0.219768	0.127	0.128
	16.8	0.441994	0.457968	0.332091	0.349837	0.217379	0.220306	0.127	0.128
	17	0.442571	0.458224	0.332746	0.350706	0.217984	0.220827	0.127	0.129
	17.2	0.442361	0.458467	0.333636	0.351548	0.218189	0.221333	0.128	0.129
	17.4	0.44288	0.458698	0.33347	0.352365	0.219424	0.221822	0.129	0.13
	17.6	0.444119	0.458916	0.335008	0.353157	0.220024	0.222297	0.129	0.13
	17.8	0.445387	0.459122	0.335389	0.353925	0.220101	0.222756	0.13	0.13
	18	0.445614	0.459318	0.336002	0.35467	0.220273	0.223202	0.131	0.131
	18.2	0.446484	0.459504	0.335966	0.355392	0.220999	0.223633	0.131	0.131
	18.4	0.445776	0.459679	0.336073	0.356092	0.220574	0.224052	0.131	0.132
	18.6	0.446246	0.459845	0.33599	0.356772	0.220379	0.224457	0.131	0.132
	18.8	0.446842	0.460003	0.337356	0.357431	0.220802	0.22485	0.131	0.133
	19	0.446682	0.460152	0.337807	0.358069	0.220692	0.22523	0.132	0.133
	19.2	0.445379	0.460294	0.337437	0.358689	0.220037	0.225599	0.131	0.133
	19.4	0.44532	0.460427	0.337765	0.35929	0.220321	0.225956	0.131	0.134
	19.6	0.445449	0.460554	0.338188	0.359873	0.220526	0.226302	0.132	0.134
	19.8	0.445649	0.460674	0.338461	0.360438	0.220905	0.226638	0.132	0.135
	20	0.446621	0.460788	0.339475	0.360986	0.221572	0.226963	0.133	0.135
	20.2	0.445829	0.460896	0.339577	0.361517	0.221324	0.227278	0.133	0.135
	20.4	0.445926	0.460998	0.34073	0.362032	0.222217	0.227583	0.133	0.136
	20.6	0.44651	0.461095	0.341229	0.362532	0.22305	0.227879	0.133	0.136
	20.8	0.44698	0.461186	0.342305	0.363017	0.223605	0.228165	0.134	0.136
	21	0.446824	0.461273	0.341868	0.363487	0.223636	0.228443	0.133	0.137
	21.2	0.447489	0.461355	0.342826	0.363943	0.2248	0.228712	0.133	0.137
	21.4	0.449245	0.461433	0.344025	0.364385	0.22636	0.228973	0.134	0.137
	21.6	0.449827	0.461507	0.344004	0.364813	0.225982	0.229226	0.133	0.137
	21.8	0.450593	0.461577	0.344364	0.365229	0.226199	0.22947	0.134	0.138
	22	0.451241	0.461643	0.344706	0.365632	0.226639	0.229708	0.134	0.138
	22.2	0.450878	0.461705	0.344537	0.366023	0.226515	0.229937	0.134	0.138
	22.4	0.449918	0.461765	0.344378	0.366402	0.224908	0.23016	0.134	0.139
	22.6	0.450295	0.461821	0.344447	0.36677	0.22504	0.230376	0.135	0.139
	22.8	0.450406	0.461874	0.344909	0.367126	0.224663	0.230585	0.135	0.139
	23	0.449315	0.461925	0.344127	0.367472	0.224363	0.230788	0.136	0.139
	23.2	0.448728	0.461972	0.343363	0.367807	0.223606	0.230984	0.136	0.14
	23.4	0.448412	0.462018	0.343383	0.368133	0.223283	0.231174	0.137	0.14
	23.6	0.448306	0.462061	0.343351	0.368448	0.222632	0.231359	0.137	0.14
	23.8	0.448275	0.462101	0.343228	0.368754	0.222963	0.231537	0.138	0.14
	24	0.449021	0.46214	0.344681	0.36905	0.224184	0.23171	0.139	0.141
	24.2	0.449083	0.462176	0.344905	0.369338	0.223666	0.231878	0.139	0.141
	24.4	0.450398	0.462211	0.345384	0.369617	0.22504	0.232041	0.139	0.141
	24.6	0.450795	0.462243	0.344856	0.369887	0.22558	0.232198	0.139	0.141
	24.8	0.451364	0.462274	0.345268	0.37015	0.226304	0.232351	0.139	0.141
	25	0.451225	0.462303	0.34428	0.370404	0.226271	0.232499	0.138	0.142
	25.2	0.451577	0.462331	0.345267	0.370651	0.227629	0.232642	0.138	0.142
	25.4	0.452233	0.462358	0.346	0.37089	0.228623	0.232781	0.138	0.142
	25.6	0.451669	0.462382	0.345903	0.371122	0.228968	0.232915	0.137	0.142
	25.8	0.452124	0.462406	0.346967	0.371347	0.229276	0.233046	0.137	0.142
	26	0.452352	0.462428	0.347759	0.371565	0.229517	0.233172	0.137	0.143
	26.2	0.452361	0.46245	0.348579	0.371777	0.229523	0.233295	0.138	0.143
	26.4	0.452814	0.46247	0.349167	0.371982	0.230008	0.233413	0.138	0.143
	26.6	0.453507	0.462489	0.350005	0.372181	0.231403	0.233528	0.139	0.143
	26.8	0.453832	0.462507	0.350514	0.372374	0.231608	0.233639	0.14	0.143
	27	0.453052	0.462524	0.349945	0.372561	0.230962	0.233747	0.14	0.144
	27.2	0.453119	0.46254	0.350272	0.372742	0.230489	0.233852	0.14	0.144
	27.4	0.452028	0.462555	0.349645	0.372918	0.230111	0.233953	0.14	0.144
	27.6	0.451462	0.46257	0.349469	0.373089	0.229819	0.234051	0.141	0.144
	27.8	0.451711	0.462583	0.349868	0.373254	0.229924	0.234147	0.142	0.144
	28	0.452434	0.462596	0.350863	0.373415	0.230689	0.234239	0.143	0.144
	28.2	0.452709	0.462609	0.350102	0.373571	0.230037	0.234328	0.142	0.144
	28.4	0.453764	0.46262	0.349393	0.373722	0.23033	0.234415	0.142	0.145
	28.6	0.453395	0.462631	0.348802	0.373868	0.229981	0.234499	0.142	0.145
	28.8	0.45346	0.462642	0.348786	0.37401	0.229748	0.23458	0.142	0.145
	29	0.452854	0.462652	0.347857	0.374148	0.229055	0.234659	0.141	0.145
	29.2	0.452761	0.462661	0.348151	0.374281	0.22923	0.234735	0.141	0.145
	29.4	0.452686	0.46267	0.348302	0.374411	0.229136	0.234809	0.141	0.145
	29.6	0.452676	0.462678	0.348867	0.374536	0.228966	0.23488	0.142	0.145
	29.8	0.453002	0.462686	0.349144	0.374658	0.228229	0.23495	0.142	0.145
	30	0.453855	0.462694	0.350013	0.374776	0.228741	0.235017	0.142	0.146
	30.2	0.454925	0.462701	0.350446	0.37489	0.230113	0.235082	0.143	0.146
	30.4	0.454715	0.462708	0.34992	0.375001	0.230725	0.235146	0.143	0.146
	30.6	0.455439	0.462714	0.351101	0.375109	0.231322	0.235207	0.144	0.146
	30.8	0.455025	0.46272	0.350895	0.375214	0.231031	0.235266	0.143	0.146
	31	0.454356	0.462726	0.350568	0.375315	0.230569	0.235323	0.142	0.146
	31.2	0.454308	0.462732	0.351379	0.375413	0.230947	0.235379	0.142	0.146
	31.4	0.453729	0.462737	0.351959	0.375508	0.231945	0.235433	0.142	0.146
	31.6	0.453686	0.462742	0.352463	0.375601	0.231425	0.235485	0.142	0.146
	31.8	0.454286	0.462746	0.353057	0.37569	0.231765	0.235536	0.142	0.146
	32	0.454944	0.462751	0.353651	0.375777	0.232656	0.235585	0.142	0.147
	32.2	0.455184	0.462755	0.353726	0.375861	0.232285	0.235633	0.142	0.147
	32.4	0.455525	0.462759	0.354264	0.375943	0.232307	0.235679	0.141	0.147
	32.6	0.454797	0.462763	0.354333	0.376022	0.232221	0.235724	0.141	0.147
	32.8	0.454444	0.462766	0.354156	0.376099	0.231498	0.235767	0.142	0.147
	33	0.453916	0.462769	0.35372	0.376174	0.23086	0.235809	0.141	0.147
	33.2	0.453586	0.462773	0.354346	0.376246	0.230817	0.235849	0.141	0.147
	33.4	0.45353	0.462776	0.355279	0.376316	0.230754	0.235889	0.142	0.147
	33.6	0.453772	0.462778	0.355574	0.376384	0.230482	0.235927	0.142	0.147
	33.8	0.453333	0.462781	0.355602	0.37645	0.22967	0.235964	0.142	0.147
	34	0.453894	0.462784	0.355643	0.376514	0.230442	0.236	0.143	0.147
	34.2	0.453882	0.462786	0.355236	0.376576	0.230675	0.236034	0.142	0.147
	34.4	0.454117	0.462788	0.355819	0.376636	0.231009	0.236068	0.142	0.148
	34.6	0.454225	0.462791	0.356648	0.376694	0.231004	0.236101	0.142	0.148
	34.8	0.453972	0.462793	0.356433	0.376751	0.230928	0.236132	0.143	0.148
	35	0.454758	0.462795	0.356996	0.376805	0.231259	0.236163	0.144	0.148
	35.2	0.45527	0.462796	0.35799	0.376859	0.2317	0.236192	0.144	0.148
	35.4	0.455504	0.462798	0.357936	0.37691	0.232268	0.236221	0.145	0.148
	35.6	0.455553	0.4628	0.357531	0.37696	0.231718	0.236249	0.144	0.148
	35.8	0.456258	0.462801	0.358512	0.377009	0.232541	0.236276	0.145	0.148
	36	0.456734	0.462803	0.358514	0.377056	0.232822	0.236302	0.145	0.148
	36.2	0.456516	0.462804	0.358292	0.377101	0.232601	0.236328	0.144	0.148
	36.4	0.456931	0.462806	0.358561	0.377145	0.233402	0.236352	0.145	0.148
	36.6	0.45703	0.462807	0.357939	0.377188	0.233656	0.236376	0.146	0.148
	36.8	0.456463	0.462808	0.357755	0.37723	0.233391	0.236399	0.146	0.148
	37	0.45695	0.462809	0.357766	0.37727	0.233921	0.236421	0.144	0.148
	37.2	0.457176	0.46281	0.35796	0.377309	0.234263	0.236443	0.145	0.148
	37.4	0.457457	0.462811	0.358264	0.377347	0.234207	0.236464	0.145	0.148
	37.6	0.45774	0.462812	0.358685	0.377384	0.233859	0.236484	0.144	0.148
	37.8	0.457638	0.462813	0.358736	0.37742	0.233348	0.236504	0.144	0.149
	38	0.457649	0.462814	0.358513	0.377454	0.233629	0.236523	0.144	0.149
	38.2	0.458391	0.462815	0.35928	0.377488	0.233735	0.236541	0.144	0.149
	38.4	0.458563	0.462816	0.359808	0.37752	0.234548	0.236559	0.145	0.149
	38.6	0.457434	0.462816	0.358806	0.377552	0.233311	0.236577	0.145	0.149
	38.8	0.45723	0.462817	0.359132	0.377582	0.233111	0.236594	0.145	0.149
	39	0.457267	0.462818	0.359576	0.377612	0.232718	0.23661	0.144	0.149
	39.2	0.456635	0.462818	0.359324	0.377641	0.232504	0.236626	0.143	0.149
	39.4	0.456492	0.462819	0.359283	0.377669	0.233427	0.236641	0.144	0.149
	39.6	0.455826	0.46282	0.359366	0.377696	0.233274	0.236656	0.143	0.149
	39.8	0.456333	0.46282	0.359949	0.377722	0.233113	0.23667	0.144	0.149
	40	0.455643	0.462821	0.359914	0.377748	0.232947	0.236684	0.144	0.149
	40.2	0.45586	0.462821	0.360663	0.377772	0.233393	0.236698	0.144	0.149
	40.4	0.455684	0.462821	0.360788	0.377796	0.234209	0.236711	0.145	0.149
	40.6	0.455278	0.462822	0.360474	0.377819	0.234505	0.236723	0.145	0.149
	40.8	0.455683	0.462822	0.361524	0.377842	0.235412	0.236736	0.145	0.149
	41	0.456381	0.462823	0.362023	0.377864	0.235462	0.236747	0.145	0.149
	41.2	0.456887	0.462823	0.362409	0.377885	0.236642	0.236759	0.146	0.149
	41.4	0.457364	0.462823	0.362566	0.377905	0.236346	0.23677	0.146	0.149
	41.6	0.457872	0.462824	0.36272	0.377925	0.235999	0.236781	0.146	0.149
	41.8	0.458887	0.462824	0.362537	0.377945	0.23547	0.236791	0.147	0.149
	42	0.459452	0.462824	0.36293	0.377963	0.235635	0.236802	0.147	0.149
	42.2	0.459884	0.462825	0.362908	0.377981	0.235509	0.236811	0.148	0.149
	42.4	0.459212	0.462825	0.361817	0.377999	0.234927	0.236821	0.148	0.149
	42.6	0.459177	0.462825	0.361454	0.378016	0.234192	0.23683	0.148	0.149
	42.8	0.459083	0.462825	0.362032	0.378033	0.233905	0.236839	0.148	0.149
	43	0.459255	0.462826	0.361728	0.378049	0.233725	0.236848	0.147	0.149
	43.2	0.45927	0.462826	0.36176	0.378064	0.233969	0.236856	0.147	0.15
	43.4	0.459008	0.462826	0.361811	0.378079	0.234966	0.236864	0.148	0.15
	43.6	0.458959	0.462826	0.361829	0.378094	0.234528	0.236872	0.147	0.15
	43.8	0.459846	0.462826	0.362561	0.378108	0.234909	0.23688	0.148	0.15
	44	0.459469	0.462827	0.36342	0.378122	0.235463	0.236887	0.148	0.15
	44.2	0.459879	0.462827	0.363638	0.378135	0.23593	0.236895	0.148	0.15
	44.4	0.459667	0.462827	0.363396	0.378148	0.236409	0.236902	0.146	0.15
	44.6	0.460277	0.462827	0.363531	0.378161	0.237194	0.236908	0.146	0.15
	44.8	0.460456	0.462827	0.36478	0.378173	0.237549	0.236915	0.146	0.15
	45	0.460755	0.462827	0.364836	0.378185	0.237848	0.236921	0.147	0.15
	45.2	0.461335	0.462827	0.364306	0.378196	0.239193	0.236927	0.147	0.15
	45.4	0.461644	0.462827	0.365174	0.378207	0.238487	0.236933	0.146	0.15
	45.6	0.461947	0.462828	0.364964	0.378218	0.237985	0.236939	0.146	0.15
	45.8	0.461562	0.462828	0.3647	0.378229	0.237142	0.236945	0.146	0.15
	46	0.460856	0.462828	0.364495	0.378239	0.236479	0.23695	0.146	0.15
	46.2	0.46048	0.462828	0.364062	0.378249	0.235893	0.236955	0.147	0.15
	46.4	0.460725	0.462828	0.363597	0.378258	0.235098	0.23696	0.147	0.15
	46.6	0.460795	0.462828	0.363714	0.378267	0.234707	0.236965	0.148	0.15
	46.8	0.459803	0.462828	0.363235	0.378276	0.233797	0.23697	0.147	0.15
	47	0.459303	0.462828	0.363041	0.378285	0.233583	0.236975	0.147	0.15
	47.2	0.458884	0.462828	0.362781	0.378293	0.234042	0.236979	0.147	0.15
	47.4	0.458082	0.462828	0.362206	0.378302	0.23462	0.236983	0.147	0.15
	47.6	0.457977	0.462828	0.361359	0.37831	0.234369	0.236988	0.147	0.15
	47.8	0.458678	0.462828	0.361258	0.378317	0.234191	0.236992	0.147	0.15
	48	0.458447	0.462829	0.36092	0.378325	0.233919	0.236996	0.146	0.15
	48.2	0.459026	0.462829	0.360646	0.378332	0.233998	0.236999	0.146	0.15
	48.4	0.459076	0.462829	0.360169	0.378339	0.234045	0.237003	0.145	0.15
	48.6	0.459348	0.462829	0.360217	0.378346	0.234036	0.237007	0.146	0.15
	48.8	0.459851	0.462829	0.36119	0.378352	0.234579	0.23701	0.146	0.15
	49	0.460532	0.462829	0.361581	0.378359	0.234446	0.237014	0.146	0.15
	49.2	0.460856	0.462829	0.362191	0.378365	0.234342	0.237017	0.146	0.15
	49.4	0.460993	0.462829	0.363378	0.378371	0.234354	0.23702	0.147	0.15
	49.6	0.461151	0.462829	0.363088	0.378377	0.233533	0.237023	0.147	0.15
	49.8	0.460579	0.462829	0.363501	0.378382	0.232874	0.237026	0.147	0.15
	50	0.461458	0.462829	0.365364	0.378388	0.23335	0.237029	0.149	0.15
	50.2	0.461698	0.462829	0.366067	0.378393	0.233424	0.237032	0.149	0.15
	50.4	0.462389	0.462829	0.366396	0.378398	0.233645	0.237035	0.151	0.15
	50.6	0.461715	0.462829	0.367354	0.378403	0.233711	0.237037	0.151	0.15
	50.8	0.461057	0.462829	0.368227	0.378408	0.233998	0.23704	0.152	0.15
	51	0.460444	0.462829	0.368531	0.378413	0.234464	0.237042	0.151	0.15
	51.2	0.459916	0.462829	0.36811	0.378417	0.234926	0.237045	0.151	0.15
	51.4	0.45995	0.462829	0.368546	0.378422	0.234771	0.237047	0.151	0.15
	51.6	0.459869	0.462829	0.368173	0.378426	0.234572	0.237049	0.151	0.15
	51.8	0.460736	0.462829	0.368915	0.37843	0.235267	0.237051	0.151	0.15
	52	0.459913	0.462829	0.367958	0.378434	0.234903	0.237053	0.15	0.15
	52.2	0.459986	0.462829	0.367936	0.378438	0.234625	0.237055	0.15	0.15
	52.4	0.459453	0.462829	0.367094	0.378442	0.233822	0.237057	0.149	0.15
	52.6	0.459727	0.462829	0.366236	0.378446	0.234005	0.237059	0.148	0.15
	52.8	0.459464	0.462829	0.365668	0.378449	0.233425	0.237061	0.147	0.15
	53	0.459567	0.462829	0.36489	0.378453	0.232452	0.237063	0.147	0.15
	53.2	0.459849	0.462829	0.364595	0.378456	0.232934	0.237065	0.147	0.15
	53.4	0.459885	0.462829	0.364012	0.378459	0.233161	0.237066	0.147	0.15
	53.6	0.460737	0.462829	0.36385	0.378463	0.232742	0.237068	0.146	0.15
	53.8	0.461199	0.462829	0.364177	0.378466	0.233276	0.23707	0.146	0.15
	54	0.461688	0.462829	0.364184	0.378469	0.233985	0.237071	0.147	0.15
	54.2	0.462259	0.462829	0.364121	0.378471	0.234612	0.237073	0.147	0.15
	54.4	0.46352	0.462829	0.364836	0.378474	0.23635	0.237074	0.148	0.15
	54.6	0.463937	0.462829	0.3657	0.378477	0.237427	0.237075	0.148	0.15
	54.8	0.464362	0.462829	0.366583	0.37848	0.238787	0.237077	0.149	0.15
	55	0.464804	0.462829	0.366811	0.378482	0.239149	0.237078	0.149	0.15
	55.2	0.464788	0.462829	0.367059	0.378485	0.239908	0.237079	0.149	0.15
	55.4	0.464996	0.462829	0.367788	0.378487	0.2399	0.237081	0.149	0.15
	55.6	0.464316	0.462829	0.367871	0.378489	0.240042	0.237082	0.15	0.15
	55.8	0.464348	0.462829	0.368253	0.378492	0.240572	0.237083	0.15	0.15
	56	0.463948	0.462829	0.367998	0.378494	0.239657	0.237084	0.149	0.15
	56.2	0.463564	0.462829	0.368858	0.378496	0.239345	0.237085	0.149	0.15
	56.4	0.463708	0.462829	0.369222	0.378498	0.239541	0.237086	0.149	0.15
	56.6	0.463382	0.462829	0.369272	0.3785	0.239479	0.237087	0.149	0.15
	56.8	0.462976	0.462829	0.369636	0.378502	0.23858	0.237088	0.149	0.15
	57	0.462356	0.462829	0.369875	0.378504	0.238027	0.237089	0.149	0.15
	57.2	0.461676	0.462829	0.369912	0.378506	0.237121	0.23709	0.148	0.15
	57.4	0.461531	0.462829	0.369949	0.378507	0.236151	0.237091	0.148	0.15
	57.6	0.461476	0.462829	0.369903	0.378509	0.235124	0.237092	0.148	0.15
	57.8	0.461113	0.462829	0.369805	0.378511	0.235418	0.237093	0.148	0.15
	58	0.460993	0.462829	0.369851	0.378512	0.235104	0.237094	0.148	0.15
	58.2	0.461353	0.46283	0.370174	0.378514	0.235241	0.237094	0.148	0.15
	58.4	0.461322	0.46283	0.370324	0.378515	0.235368	0.237095	0.149	0.15
	58.6	0.461212	0.46283	0.370243	0.378517	0.235858	0.237096	0.149	0.15
	58.8	0.460525	0.46283	0.369342	0.378518	0.235405	0.237097	0.149	0.15
	59	0.460205	0.46283	0.36864	0.37852	0.235487	0.237097	0.149	0.15
	59.2	0.459956	0.46283	0.368256	0.378521	0.235982	0.237098	0.149	0.15
	59.4	0.460313	0.46283	0.367969	0.378522	0.235722	0.237099	0.148	0.15
	59.6	0.459585	0.46283	0.367612	0.378523	0.235686	0.237099	0.148	0.15
	59.8	0.460473	0.46283	0.368114	0.378525	0.236592	0.2371	0.148	0.15
	60	0.460944	0.46283	0.36808	0.378526	0.235716	0.2371	0.149	0.15
	60.2	0.461041	0.46283	0.368535	0.378527	0.23573	0.237101	0.148	0.15
	60.4	0.46203	0.46283	0.369258	0.378528	0.236245	0.237102	0.148	0.15
	60.6	0.462023	0.46283	0.369688	0.378529	0.236141	0.237102	0.149	0.15
	60.8	0.462889	0.46283	0.37005	0.37853	0.236779	0.237103	0.149	0.151
	61	0.462818	0.46283	0.370255	0.378531	0.236233	0.237103	0.148	0.151
	61.2	0.462825	0.46283	0.369841	0.378532	0.236019	0.237104	0.148	0.151
	61.4	0.463168	0.46283	0.369826	0.378533	0.236356	0.237104	0.149	0.151
	61.6	0.463218	0.46283	0.369709	0.378534	0.236256	0.237105	0.149	0.151
	61.8	0.463411	0.46283	0.369747	0.378535	0.236421	0.237105	0.149	0.151
	62	0.46276	0.46283	0.369345	0.378536	0.235423	0.237105	0.148	0.151
	62.2	0.462547	0.46283	0.368615	0.378537	0.235663	0.237106	0.149	0.151
	62.4	0.46274	0.46283	0.369058	0.378538	0.235798	0.237106	0.149	0.151
	62.6	0.462709	0.46283	0.368329	0.378538	0.236368	0.237107	0.149	0.151
	62.8	0.46222	0.46283	0.367844	0.378539	0.236792	0.237107	0.149	0.151
	63	0.462304	0.46283	0.368411	0.37854	0.237184	0.237107	0.15	0.151
	63.2	0.461861	0.46283	0.369282	0.378541	0.237067	0.237108	0.149	0.151
	63.4	0.461035	0.46283	0.36872	0.378541	0.236179	0.237108	0.149	0.151
	63.6	0.460113	0.46283	0.36907	0.378542	0.235452	0.237108	0.15	0.151
	63.8	0.460392	0.46283	0.369723	0.378543	0.23485	0.237109	0.15	0.151
	64	0.459931	0.46283	0.369749	0.378543	0.233612	0.237109	0.15	0.151
	64.2	0.460099	0.46283	0.370303	0.378544	0.23364	0.237109	0.15	0.151
	64.4	0.460611	0.46283	0.370751	0.378544	0.234871	0.23711	0.15	0.151
	64.6	0.460687	0.46283	0.371408	0.378545	0.235629	0.23711	0.15	0.151
	64.8	0.461401	0.46283	0.371837	0.378546	0.236337	0.23711	0.151	0.151
	65	0.461379	0.46283	0.372112	0.378546	0.236218	0.237111	0.151	0.151
	65.2	0.46113	0.46283	0.371539	0.378547	0.236116	0.237111	0.151	0.151
	65.4	0.461903	0.46283	0.371883	0.378547	0.236673	0.237111	0.151	0.151
	65.6	0.461967	0.46283	0.371247	0.378548	0.236341	0.237111	0.151	0.151
	65.8	0.461916	0.46283	0.37011	0.378548	0.235851	0.237112	0.151	0.151
	66	0.461464	0.46283	0.369663	0.378549	0.235431	0.237112	0.15	0.151
	66.2	0.462491	0.46283	0.369569	0.378549	0.236154	0.237112	0.15	0.151
	66.4	0.46282	0.46283	0.369026	0.37855	0.23612	0.237112	0.15	0.151
	66.6	0.462932	0.46283	0.368834	0.37855	0.236896	0.237112	0.151	0.151
	66.8	0.462871	0.46283	0.369146	0.37855	0.237736	0.237113	0.151	0.151
	67	0.462343	0.46283	0.368835	0.378551	0.236993	0.237113	0.151	0.151
	67.2	0.461303	0.46283	0.369036	0.378551	0.236831	0.237113	0.151	0.151
	67.4	0.4612	0.46283	0.368516	0.378552	0.236262	0.237113	0.15	0.151
	67.6	0.461527	0.46283	0.369304	0.378552	0.236549	0.237113	0.151	0.151
	67.8	0.462458	0.46283	0.370163	0.378552	0.236611	0.237114	0.151	0.151
	68	0.463556	0.46283	0.370845	0.378553	0.236953	0.237114	0.151	0.151
	68.2	0.464342	0.46283	0.371397	0.378553	0.237346	0.237114	0.151	0.151
	68.4	0.46432	0.46283	0.371674	0.378553	0.237846	0.237114	0.151	0.151
	68.6	0.464475	0.46283	0.372891	0.378554	0.237792	0.237114	0.151	0.151
	68.8	0.464757	0.46283	0.373345	0.378554	0.237542	0.237114	0.15	0.151
	69	0.465475	0.46283	0.374013	0.378554	0.238092	0.237115	0.15	0.151
	69.2	0.465442	0.46283	0.373463	0.378555	0.237269	0.237115	0.149	0.151
	69.4	0.465399	0.46283	0.373701	0.378555	0.237357	0.237115	0.149	0.151
	69.6	0.464333	0.46283	0.373061	0.378555	0.236296	0.237115	0.148	0.151
	69.8	0.463986	0.46283	0.372615	0.378555	0.2358	0.237115	0.147	0.151
	70	0.463795	0.46283	0.37331	0.378556	0.23555	0.237115	0.147	0.151
	70.2	0.463271	0.46283	0.373034	0.378556	0.235512	0.237115	0.146	0.151
	70.4	0.462657	0.46283	0.372806	0.378556	0.235646	0.237115	0.147	0.151
	70.6	0.462591	0.46283	0.373922	0.378556	0.236186	0.237116	0.147	0.151
	70.8	0.46258	0.46283	0.373413	0.378557	0.236169	0.237116	0.147	0.151
	71	0.462096	0.46283	0.373244	0.378557	0.236108	0.237116	0.147	0.151
	71.2	0.462044	0.46283	0.373342	0.378557	0.236066	0.237116	0.148	0.151
	71.4	0.462681	0.46283	0.373112	0.378557	0.236474	0.237116	0.148	0.151
	71.6	0.463383	0.46283	0.373346	0.378557	0.236482	0.237116	0.148	0.151
	71.8	0.464594	0.46283	0.374146	0.378558	0.23676	0.237116	0.149	0.151
	72	0.46535	0.46283	0.374169	0.378558	0.237167	0.237116	0.149	0.151
	72.2	0.465392	0.46283	0.374327	0.378558	0.236843	0.237116	0.149	0.151
	72.4	0.464473	0.46283	0.373541	0.378558	0.236244	0.237116	0.149	0.151
	72.6	0.46462	0.46283	0.374312	0.378558	0.236621	0.237116	0.149	0.151
	72.8	0.464673	0.46283	0.374359	0.378558	0.236513	0.237117	0.15	0.151
	73	0.465334	0.46283	0.374868	0.378559	0.237187	0.237117	0.151	0.151
	73.2	0.465254	0.46283	0.375205	0.378559	0.236951	0.237117	0.151	0.151
	73.4	0.464727	0.46283	0.375766	0.378559	0.23751	0.237117	0.151	0.151
	73.6	0.46492	0.46283	0.376426	0.378559	0.237976	0.237117	0.152	0.151
	73.8	0.464526	0.46283	0.376284	0.378559	0.237937	0.237117	0.152	0.151
	74	0.464043	0.46283	0.376313	0.378559	0.237563	0.237117	0.152	0.151
	74.2	0.463413	0.46283	0.376264	0.378559	0.238088	0.237117	0.152	0.151
	74.4	0.463469	0.46283	0.376336	0.37856	0.238292	0.237117	0.152	0.151
	74.6	0.464624	0.46283	0.376437	0.37856	0.238549	0.237117	0.153	0.151
	74.8	0.465023	0.46283	0.375932	0.37856	0.238516	0.237117	0.154	0.151
	75	0.464986	0.46283	0.376183	0.37856	0.239026	0.237117	0.154	0.151
	75.2	0.465261	0.46283	0.376405	0.37856	0.238716	0.237117	0.154	0.151
	75.4	0.465802	0.46283	0.376728	0.37856	0.239052	0.237117	0.154	0.151
	75.6	0.465781	0.46283	0.37698	0.37856	0.23849	0.237117	0.153	0.151
	75.8	0.465743	0.46283	0.377323	0.37856	0.238579	0.237117	0.153	0.151
	76	0.46614	0.46283	0.377452	0.378561	0.238668	0.237118	0.154	0.151
	76.2	0.465429	0.46283	0.37751	0.378561	0.237696	0.237118	0.152	0.151
	76.4	0.464735	0.46283	0.377012	0.378561	0.236947	0.237118	0.152	0.151
	76.6	0.464565	0.46283	0.377136	0.378561	0.236345	0.237118	0.152	0.151
	76.8	0.46434	0.46283	0.376455	0.378561	0.235765	0.237118	0.152	0.151
	77	0.4639	0.46283	0.376573	0.378561	0.235947	0.237118	0.151	0.151
	77.2	0.463581	0.46283	0.377155	0.378561	0.236404	0.237118	0.151	0.151
	77.4	0.463121	0.46283	0.376954	0.378561	0.236778	0.237118	0.15	0.151
	77.6	0.462342	0.46283	0.376399	0.378561	0.236954	0.237118	0.149	0.151
	77.8	0.461447	0.46283	0.375492	0.378561	0.235882	0.237118	0.148	0.151
	78	0.462443	0.46283	0.375572	0.378561	0.236784	0.237118	0.149	0.151
	78.2	0.462778	0.46283	0.375536	0.378561	0.237558	0.237118	0.149	0.151
	78.4	0.463407	0.46283	0.374865	0.378562	0.237573	0.237118	0.149	0.151
	78.6	0.463845	0.46283	0.374959	0.378562	0.237951	0.237118	0.15	0.151
	78.8	0.464542	0.46283	0.375459	0.378562	0.238523	0.237118	0.151	0.151
	79	0.464914	0.46283	0.375843	0.378562	0.239655	0.237118	0.151	0.151
	79.2	0.465781	0.46283	0.376667	0.378562	0.240005	0.237118	0.151	0.151
	79.4	0.465917	0.46283	0.376988	0.378562	0.240133	0.237118	0.151	0.151
	79.6	0.465492	0.46283	0.376585	0.378562	0.239509	0.237118	0.151	0.151
	79.8	0.465277	0.46283	0.376726	0.378562	0.238832	0.237118	0.151	0.151
	80	0.466054	0.46283	0.377545	0.378562	0.239438	0.237118	0.151	0.151
	80.2	0.465345	0.46283	0.377494	0.378562	0.238841	0.237118	0.151	0.151
	80.4	0.465399	0.46283	0.377281	0.378562	0.238513	0.237118	0.151	0.151
	80.6	0.464785	0.46283	0.377508	0.378562	0.23805	0.237118	0.151	0.151
	80.8	0.464181	0.46283	0.378053	0.378562	0.238495	0.237118	0.151	0.151
	81	0.463712	0.46283	0.378405	0.378562	0.238703	0.237118	0.15	0.151
	81.2	0.463275	0.46283	0.378556	0.378562	0.238754	0.237118	0.15	0.151
	81.4	0.462732	0.46283	0.378217	0.378562	0.238745	0.237118	0.15	0.151
	81.6	0.462071	0.46283	0.377251	0.378562	0.23774	0.237118	0.149	0.151
	81.8	0.46308	0.46283	0.377477	0.378562	0.237102	0.237118	0.149	0.151
	82	0.464203	0.46283	0.377721	0.378562	0.237957	0.237118	0.151	0.151
	82.2	0.463877	0.46283	0.376561	0.378563	0.237451	0.237118	0.15	0.151
	82.4	0.464363	0.46283	0.376161	0.378563	0.237858	0.237118	0.151	0.151
	82.6	0.464407	0.46283	0.37608	0.378563	0.23775	0.237119	0.15	0.151
	82.8	0.46528	0.46283	0.375741	0.378563	0.237938	0.237119	0.15	0.151
	83	0.465556	0.46283	0.375727	0.378563	0.238171	0.237119	0.15	0.151
	83.2	0.465729	0.46283	0.376377	0.378563	0.237227	0.237119	0.15	0.151
	83.4	0.465744	0.46283	0.376306	0.378563	0.23604	0.237119	0.149	0.151
	83.6	0.465086	0.46283	0.376519	0.378563	0.23544	0.237119	0.149	0.151
	83.8	0.465298	0.46283	0.377258	0.378563	0.23582	0.237119	0.149	0.151
	84	0.465921	0.46283	0.37831	0.378563	0.23676	0.237119	0.15	0.151
	84.2	0.466137	0.46283	0.378676	0.378563	0.236577	0.237119	0.15	0.151
	84.4	0.467286	0.46283	0.379816	0.378563	0.236852	0.237119	0.151	0.151
	84.6	0.466548	0.46283	0.38042	0.378563	0.236696	0.237119	0.15	0.151
	84.8	0.466339	0.46283	0.380103	0.378563	0.237026	0.237119	0.15	0.151
	85	0.466741	0.46283	0.379978	0.378563	0.236727	0.237119	0.15	0.151
	85.2	0.465974	0.46283	0.37968	0.378563	0.236796	0.237119	0.15	0.151
	85.4	0.465902	0.46283	0.37946	0.378563	0.236568	0.237119	0.15	0.151
	85.6	0.465875	0.46283	0.379023	0.378563	0.235991	0.237119	0.15	0.151
	85.8	0.466192	0.46283	0.379621	0.378563	0.236298	0.237119	0.15	0.151
	86	0.466134	0.46283	0.379032	0.378563	0.236241	0.237119	0.15	0.151
	86.2	0.465346	0.46283	0.378638	0.378563	0.235953	0.237119	0.15	0.151
	86.4	0.464513	0.46283	0.378148	0.378563	0.236319	0.237119	0.15	0.151
	86.6	0.463905	0.46283	0.377844	0.378563	0.236015	0.237119	0.15	0.151
	86.8	0.46411	0.46283	0.377652	0.378563	0.235798	0.237119	0.15	0.151
	87	0.464392	0.46283	0.377744	0.378563	0.235506	0.237119	0.151	0.151
	87.2	0.464121	0.46283	0.378763	0.378563	0.235258	0.237119	0.151	0.151
	87.4	0.464403	0.46283	0.378942	0.378563	0.235245	0.237119	0.151	0.151
	87.6	0.463389	0.46283	0.379483	0.378563	0.236013	0.237119	0.151	0.151
	87.8	0.46408	0.46283	0.379579	0.378563	0.236864	0.237119	0.152	0.151
	88	0.464313	0.46283	0.379782	0.378563	0.236602	0.237119	0.152	0.151
	88.2	0.465104	0.46283	0.380255	0.378563	0.236886	0.237119	0.153	0.151
	88.4	0.466507	0.46283	0.381083	0.378563	0.237276	0.237119	0.152	0.151
	88.6	0.466367	0.46283	0.380725	0.378563	0.237745	0.237119	0.151	0.151
	88.8	0.466875	0.46283	0.380191	0.378563	0.238298	0.237119	0.151	0.151
	89	0.468274	0.46283	0.381299	0.378563	0.238763	0.237119	0.151	0.151
	89.2	0.468303	0.46283	0.381347	0.378563	0.238926	0.237119	0.151	0.151
	89.4	0.468498	0.46283	0.381954	0.378563	0.238293	0.237119	0.151	0.151
	89.6	0.468	0.46283	0.381552	0.378563	0.237954	0.237119	0.151	0.151
	89.8	0.467778	0.46283	0.381792	0.378563	0.23761	0.237119	0.15	0.151
	90	0.467661	0.46283	0.381434	0.378563	0.237637	0.237119	0.15	0.151
	90.2	0.467144	0.46283	0.381615	0.378563	0.237985	0.237119	0.15	0.151
	90.4	0.466482	0.46283	0.380727	0.378563	0.237398	0.237119	0.15	0.151
	90.6	0.466824	0.46283	0.380535	0.378563	0.237426	0.237119	0.15	0.151
	90.8	0.467159	0.46283	0.380596	0.378563	0.23731	0.237119	0.15	0.151
	91	0.467635	0.46283	0.381427	0.378563	0.237612	0.237119	0.151	0.151
	91.2	0.467587	0.46283	0.382442	0.378563	0.238302	0.237119	0.152	0.151
	91.4	0.467147	0.46283	0.382106	0.378563	0.238253	0.237119	0.152	0.151
	91.6	0.466319	0.46283	0.382006	0.378563	0.238739	0.237119	0.153	0.151
	91.8	0.466789	0.46283	0.382523	0.378563	0.239255	0.237119	0.153	0.151
	92	0.46721	0.46283	0.38312	0.378564	0.239496	0.237119	0.153	0.151
	92.2	0.467597	0.46283	0.383595	0.378564	0.24003	0.237119	0.154	0.151
	92.4	0.468521	0.46283	0.383771	0.378564	0.240741	0.237119	0.153	0.151
	92.6	0.467849	0.46283	0.382923	0.378564	0.240357	0.237119	0.153	0.151
	92.8	0.468107	0.46283	0.382882	0.378564	0.240522	0.237119	0.153	0.151
	93	0.468516	0.46283	0.383057	0.378564	0.240327	0.237119	0.153	0.151
	93.2	0.467795	0.46283	0.382678	0.378564	0.239299	0.237119	0.152	0.151
	93.4	0.467584	0.46283	0.382439	0.378564	0.239183	0.237119	0.152	0.151
	93.6	0.46727	0.46283	0.381661	0.378564	0.238715	0.237119	0.152	0.151
	93.8	0.467747	0.46283	0.382642	0.378564	0.238793	0.237119	0.152	0.151
	94	0.467796	0.46283	0.382489	0.378564	0.238635	0.237119	0.153	0.151
	94.2	0.467726	0.46283	0.382519	0.378564	0.237514	0.237119	0.152	0.151
	94.4	0.46682	0.46283	0.381925	0.378564	0.236616	0.237119	0.151	0.151
	94.6	0.466819	0.46283	0.381907	0.378564	0.23698	0.237119	0.152	0.151
	94.8	0.466508	0.46283	0.382093	0.378564	0.23679	0.237119	0.151	0.151
	95	0.467172	0.46283	0.382007	0.378564	0.236943	0.237119	0.151	0.151
	95.2	0.466628	0.46283	0.381399	0.378564	0.237262	0.237119	0.15	0.151
	95.4	0.466409	0.46283	0.381406	0.378564	0.23719	0.237119	0.15	0.151
	95.6	0.466011	0.46283	0.381909	0.378564	0.237647	0.237119	0.15	0.151
	95.8	0.466164	0.46283	0.382065	0.378564	0.237813	0.237119	0.15	0.151
	96	0.466511	0.46283	0.382095	0.378564	0.238069	0.237119	0.15	0.151
	96.2	0.465774	0.46283	0.381654	0.378564	0.237556	0.237119	0.15	0.151
	96.4	0.466704	0.46283	0.382068	0.378564	0.238098	0.237119	0.15	0.151
	96.6	0.466708	0.46283	0.382145	0.378564	0.238353	0.237119	0.15	0.151
	96.8	0.467334	0.46283	0.382233	0.378564	0.239623	0.237119	0.151	0.151
	97	0.467085	0.46283	0.381744	0.378564	0.239409	0.237119	0.15	0.151
	97.2	0.46753	0.46283	0.382528	0.378564	0.239518	0.237119	0.151	0.151
	97.4	0.468101	0.46283	0.383049	0.378564	0.239897	0.237119	0.151	0.151
	97.6	0.467845	0.46283	0.383728	0.378564	0.239632	0.237119	0.151	0.151
	97.8	0.468309	0.46283	0.3845	0.378564	0.239736	0.237119	0.151	0.151
	98	0.467837	0.46283	0.384826	0.378564	0.240068	0.237119	0.151	0.151
	98.2	0.468324	0.46283	0.385847	0.378564	0.240886	0.237119	0.152	0.151
	98.4	0.468389	0.46283	0.386419	0.378564	0.242049	0.237119	0.152	0.151
	98.6	0.468974	0.46283	0.386278	0.378564	0.2419	0.237119	0.152	0.151
	98.8	0.468495	0.46283	0.385769	0.378564	0.241573	0.237119	0.151	0.151
	99	0.468103	0.46283	0.38544	0.378564	0.241331	0.237119	0.151	0.151
	99.2	0.467447	0.46283	0.385462	0.378564	0.241478	0.237119	0.151	0.151
	99.4	0.467408	0.46283	0.385805	0.378564	0.240785	0.237119	0.151	0.151
	99.6	0.467009	0.46283	0.385643	0.378564	0.24004	0.237119	0.151	0.151
	99.8	0.467117	0.46283	0.385291	0.378564	0.239875	0.237119	0.15	0.151
	100	0.467044	0.46283	0.385013	0.378564	0.238503	0.237119	0.15	0.151
	100.2	0.466248	0.46283	0.385189	0.378564	0.237911	0.237119	0.149	0.151
	100.4	0.46667	0.46283	0.385315	0.378564	0.238215	0.237119	0.149	0.151
	100.6	0.466982	0.46283	0.385075	0.378564	0.238845	0.237119	0.149	0.151
	100.8	0.467458	0.46283	0.384144	0.378564	0.238221	0.237119	0.149	0.151
	101	0.466996	0.46283	0.383896	0.378564	0.237041	0.237119	0.149	0.151
	101.2	0.467173	0.46283	0.385122	0.378564	0.236939	0.237119	0.149	0.151
	101.4	0.466919	0.46283	0.385046	0.378564	0.236708	0.237119	0.149	0.151
	101.6	0.466383	0.46283	0.385083	0.378564	0.236737	0.237119	0.149	0.151
	101.8	0.466114	0.46283	0.385932	0.378564	0.237434	0.237119	0.149	0.151
	102	0.46595	0.46283	0.386736	0.378564	0.238837	0.237119	0.15	0.151
	102.2	0.466528	0.46283	0.387241	0.378564	0.239222	0.237119	0.151	0.151
	102.4	0.466796	0.46283	0.387171	0.378564	0.239541	0.237119	0.151	0.151
	102.6	0.466911	0.46283	0.386449	0.378564	0.239562	0.237119	0.151	0.151
	102.8	0.46601	0.46283	0.386231	0.378564	0.239574	0.237119	0.151	0.151
	103	0.466196	0.46283	0.386707	0.378564	0.239896	0.237119	0.152	0.151
	103.2	0.466903	0.46283	0.38726	0.378564	0.240593	0.237119	0.153	0.151
	103.4	0.467843	0.46283	0.38764	0.378564	0.240401	0.237119	0.154	0.151
	103.6	0.468283	0.46283	0.388331	0.378564	0.241199	0.237119	0.154	0.151
	103.8	0.468655	0.46283	0.388523	0.378564	0.241246	0.237119	0.154	0.151
	104	0.46856	0.46283	0.389041	0.378564	0.240471	0.237119	0.154	0.151
	104.2	0.46853	0.46283	0.389699	0.378564	0.240827	0.237119	0.154	0.151
	104.4	0.469834	0.46283	0.389553	0.378564	0.24076	0.237119	0.154	0.151
	104.6	0.47108	0.46283	0.390085	0.378564	0.240944	0.237119	0.154	0.151
	104.8	0.471136	0.46283	0.389928	0.378564	0.240278	0.237119	0.154	0.151
	105	0.470046	0.46283	0.390003	0.378564	0.239421	0.237119	0.154	0.151
	105.2	0.469877	0.46283	0.390641	0.378564	0.239727	0.237119	0.154	0.151
	105.4	0.470173	0.46283	0.39047	0.378564	0.23966	0.237119	0.154	0.151
	105.6	0.469428	0.46283	0.390753	0.378564	0.239515	0.237119	0.153	0.151
	105.8	0.469394	0.46283	0.391121	0.378564	0.240036	0.237119	0.153	0.151
	106	0.469336	0.46283	0.390906	0.378564	0.240029	0.237119	0.153	0.151
	106.2	0.470055	0.46283	0.391121	0.378564	0.23975	0.237119	0.154	0.151
	106.4	0.469548	0.46283	0.390237	0.378564	0.239682	0.237119	0.154	0.151
	106.6	0.469562	0.46283	0.390241	0.378564	0.239823	0.237119	0.154	0.151
	106.8	0.468516	0.46283	0.389615	0.378564	0.238804	0.237119	0.153	0.151
	107	0.468852	0.46283	0.389496	0.378564	0.239214	0.237119	0.153	0.151
	107.2	0.468644	0.46283	0.389138	0.378564	0.239354	0.237119	0.152	0.151
	107.4	0.46868	0.46283	0.388344	0.378564	0.239244	0.237119	0.152	0.151
	107.6	0.467979	0.46283	0.388101	0.378564	0.239693	0.237119	0.152	0.151
	107.8	0.467338	0.46283	0.387492	0.378564	0.238778	0.237119	0.152	0.151
	108	0.465959	0.46283	0.387245	0.378564	0.238249	0.237119	0.15	0.151
	108.2	0.466404	0.46283	0.38677	0.378564	0.238201	0.237119	0.149	0.151
	108.4	0.466958	0.46283	0.386662	0.378564	0.238419	0.237119	0.149	0.151
	108.6	0.465888	0.46283	0.386226	0.378564	0.238202	0.237119	0.149	0.151
	108.8	0.464796	0.46283	0.385758	0.378564	0.23733	0.237119	0.148	0.151
	109	0.464512	0.46283	0.385628	0.378564	0.237132	0.237119	0.148	0.151
	109.2	0.46471	0.46283	0.385346	0.378564	0.237095	0.237119	0.148	0.151
	109.4	0.465134	0.46283	0.385738	0.378564	0.236677	0.237119	0.148	0.151
	109.6	0.465031	0.46283	0.386228	0.378564	0.236715	0.237119	0.148	0.151
	109.8	0.466291	0.46283	0.387094	0.378564	0.23697	0.237119	0.149	0.151
	110	0.465975	0.46283	0.387627	0.378564	0.236585	0.237119	0.15	0.151
	110.2	0.467461	0.46283	0.388814	0.378564	0.237218	0.237119	0.151	0.151
	110.4	0.467288	0.46283	0.388998	0.378564	0.237494	0.237119	0.152	0.151
	110.6	0.468527	0.46283	0.389761	0.378564	0.237581	0.237119	0.153	0.151
	110.8	0.469317	0.46283	0.390059	0.378564	0.238052	0.237119	0.153	0.151
	111	0.470352	0.46283	0.390482	0.378564	0.23885	0.237119	0.154	0.151
	111.2	0.470947	0.46283	0.390976	0.378564	0.238859	0.237119	0.154	0.151
	111.4	0.471139	0.46283	0.391526	0.378564	0.239022	0.237119	0.154	0.151
	111.6	0.470497	0.46283	0.391358	0.378564	0.23857	0.237119	0.154	0.151
	111.8	0.470213	0.46283	0.391431	0.378564	0.238417	0.237119	0.153	0.151
	112	0.470008	0.46283	0.391642	0.378564	0.238483	0.237119	0.153	0.151
	112.2	0.471048	0.46283	0.391742	0.378564	0.239019	0.237119	0.153	0.151
	112.4	0.470828	0.46283	0.391523	0.378564	0.238807	0.237119	0.153	0.151
	112.6	0.469676	0.46283	0.390767	0.378564	0.237741	0.237119	0.152	0.151
	112.8	0.469279	0.46283	0.3901	0.378564	0.236655	0.237119	0.151	0.151
	113	0.469039	0.46283	0.389893	0.378564	0.236901	0.237119	0.15	0.151
	113.2	0.468286	0.46283	0.389289	0.378564	0.23619	0.237119	0.149	0.151
	113.4	0.468015	0.46283	0.389136	0.378564	0.235863	0.237119	0.149	0.151
	113.6	0.467834	0.46283	0.389143	0.378564	0.235887	0.237119	0.149	0.151
	113.8	0.46762	0.46283	0.388978	0.378564	0.235818	0.237119	0.149	0.151
	114	0.467336	0.46283	0.388567	0.378564	0.236029	0.237119	0.149	0.151
	114.2	0.468084	0.46283	0.388663	0.378564	0.237	0.237119	0.15	0.151
	114.4	0.468037	0.46283	0.388269	0.378564	0.237242	0.237119	0.15	0.151
	114.6	0.46897	0.46283	0.38913	0.378564	0.237648	0.237119	0.152	0.151
	114.8	0.469718	0.46283	0.390467	0.378564	0.239006	0.237119	0.153	0.151
	115	0.470118	0.46283	0.391017	0.378564	0.23947	0.237119	0.153	0.151
	115.2	0.470893	0.46283	0.391797	0.378564	0.23938	0.237119	0.153	0.151
	115.4	0.471303	0.46283	0.392246	0.378564	0.239332	0.237119	0.154	0.151
	115.6	0.471286	0.46283	0.391717	0.378564	0.239911	0.237119	0.154	0.151
	115.8	0.471945	0.46283	0.392491	0.378564	0.24111	0.237119	0.155	0.151
	116	0.472714	0.46283	0.393281	0.378564	0.241758	0.237119	0.156	0.151
	116.2	0.472824	0.46283	0.3931	0.378564	0.242367	0.237119	0.156	0.151
	116.4	0.473092	0.46283	0.393106	0.378564	0.242748	0.237119	0.156	0.151
	116.6	0.472506	0.46283	0.393486	0.378564	0.242082	0.237119	0.156	0.151
	116.8	0.472753	0.46283	0.393502	0.378564	0.241878	0.237119	0.155	0.151
	117	0.472163	0.46283	0.393285	0.378564	0.241827	0.237119	0.155	0.151
	117.2	0.471601	0.46283	0.393162	0.378564	0.241009	0.237119	0.154	0.151
	117.4	0.470849	0.46283	0.391808	0.378564	0.240134	0.237119	0.153	0.151
	117.6	0.470981	0.46283	0.392081	0.378564	0.240457	0.237119	0.153	0.151
	117.8	0.47065	0.46283	0.392039	0.378564	0.240323	0.237119	0.153	0.151
	118	0.470451	0.46283	0.391544	0.378564	0.240041	0.237119	0.152	0.151
	118.2	0.469601	0.46283	0.391089	0.378564	0.239828	0.237119	0.153	0.151
	118.4	0.469876	0.46283	0.392114	0.378564	0.23979	0.237119	0.153	0.151
	118.6	0.469634	0.46283	0.39315	0.378564	0.239512	0.237119	0.153	0.151
	118.8	0.469487	0.46283	0.393382	0.378564	0.239017	0.237119	0.153	0.151
	119	0.469949	0.46283	0.392998	0.378564	0.238383	0.237119	0.152	0.151
	119.2	0.470273	0.46283	0.392731	0.378564	0.237581	0.237119	0.153	0.151
	119.4	0.470182	0.46283	0.393282	0.378564	0.237609	0.237119	0.152	0.151
	119.6	0.470365	0.46283	0.394078	0.378564	0.237762	0.237119	0.153	0.151
	119.8	0.470092	0.46283	0.394561	0.378564	0.237341	0.237119	0.153	0.151
	120	0.470175	0.46283	0.395383	0.378564	0.237617	0.237119	0.154	0.151
	120.2	0.469724	0.46283	0.394904	0.378564	0.237844	0.237119	0.153	0.151
	120.4	0.470109	0.46283	0.395725	0.378564	0.238456	0.237119	0.154	0.151
	120.6	0.470096	0.46283	0.39613	0.378564	0.238656	0.237119	0.154	0.151
	120.8	0.469935	0.46283	0.395597	0.378564	0.238653	0.237119	0.154	0.151
	121	0.469321	0.46283	0.394689	0.378564	0.239002	0.237119	0.154	0.151
	121.2	0.469282	0.46283	0.39499	0.378564	0.238909	0.237119	0.153	0.151
	121.4	0.469223	0.46283	0.394456	0.378564	0.239765	0.237119	0.153	0.151
	121.6	0.470008	0.46283	0.394911	0.378564	0.240945	0.237119	0.153	0.151
	121.8	0.469694	0.46283	0.394712	0.378564	0.240982	0.237119	0.153	0.151
	122	0.469489	0.46283	0.393973	0.378564	0.241686	0.237119	0.153	0.151
	122.2	0.46946	0.46283	0.393889	0.378564	0.242041	0.237119	0.153	0.151
	122.4	0.469129	0.46283	0.394828	0.378564	0.24169	0.237119	0.152	0.151
	122.6	0.468711	0.46283	0.394289	0.378564	0.241609	0.237119	0.152	0.151
	122.8	0.469102	0.46283	0.393698	0.378564	0.241163	0.237119	0.152	0.151
	123	0.468904	0.46283	0.393017	0.378564	0.240973	0.237119	0.151	0.151
	123.2	0.469077	0.46283	0.393125	0.378564	0.240517	0.237119	0.151	0.151
	123.4	0.468951	0.46283	0.393417	0.378564	0.240021	0.237119	0.151	0.151
	123.6	0.468525	0.46283	0.392925	0.378564	0.238948	0.237119	0.151	0.151
	123.8	0.468005	0.46283	0.393079	0.378564	0.238702	0.237119	0.151	0.151
	124	0.468458	0.46283	0.393575	0.378564	0.239057	0.237119	0.152	0.151
	124.2	0.468106	0.46283	0.393854	0.378564	0.239056	0.237119	0.153	0.151
	124.4	0.46821	0.46283	0.394684	0.378564	0.240081	0.237119	0.154	0.151
	124.6	0.467534	0.46283	0.394403	0.378564	0.240128	0.237119	0.154	0.151
	124.8	0.466719	0.46283	0.393943	0.378564	0.239586	0.237119	0.153	0.151
	125	0.466951	0.46283	0.393957	0.378564	0.239768	0.237119	0.153	0.151
	125.2	0.467874	0.46283	0.394975	0.378564	0.240429	0.237119	0.154	0.151
	125.4	0.468754	0.46283	0.395103	0.378564	0.240691	0.237119	0.153	0.151
	125.6	0.469528	0.46283	0.394589	0.378564	0.240356	0.237119	0.153	0.151
	125.8	0.470406	0.46283	0.394752	0.378564	0.240849	0.237119	0.153	0.151
	126	0.471242	0.46283	0.394584	0.378564	0.240777	0.237119	0.153	0.151
	126.2	0.472006	0.46283	0.394345	0.378564	0.239863	0.237119	0.154	0.151
	126.4	0.472361	0.46283	0.394029	0.378564	0.239629	0.237119	0.153	0.151
	126.6	0.473483	0.46283	0.393392	0.378564	0.240107	0.237119	0.154	0.151
	126.8	0.473394	0.46283	0.392362	0.378564	0.239015	0.237119	0.153	0.151
	127	0.473188	0.46283	0.391653	0.378564	0.238834	0.237119	0.153	0.151
	127.2	0.473079	0.46283	0.390961	0.378564	0.238223	0.237119	0.153	0.151
	127.4	0.472618	0.46283	0.390587	0.378564	0.237805	0.237119	0.153	0.151
	127.6	0.472273	0.46283	0.390216	0.378564	0.23754	0.237119	0.152	0.151
	127.8	0.472407	0.46283	0.390845	0.378564	0.237651	0.237119	0.153	0.151
	128	0.471497	0.46283	0.391273	0.378564	0.237765	0.237119	0.153	0.151
	128.2	0.470289	0.46283	0.392096	0.378564	0.237703	0.237119	0.152	0.151
	128.4	0.469644	0.46283	0.392869	0.378564	0.238808	0.237119	0.153	0.151
	128.6	0.468376	0.46283	0.392571	0.378564	0.238234	0.237119	0.152	0.151
	128.8	0.468436	0.46283	0.393251	0.378564	0.238359	0.237119	0.153	0.151
	129	0.468709	0.46283	0.393657	0.378564	0.23879	0.237119	0.154	0.151
	129.2	0.468925	0.46283	0.393846	0.378564	0.239107	0.237119	0.153	0.151
	129.4	0.469226	0.46283	0.394119	0.378564	0.238406	0.237119	0.152	0.151
	129.6	0.46909	0.46283	0.394567	0.378564	0.238566	0.237119	0.153	0.151
	129.8	0.47025	0.46283	0.395559	0.378564	0.24016	0.237119	0.154	0.151
	130	0.471087	0.46283	0.396003	0.378564	0.240046	0.237119	0.154	0.151
	130.2	0.471895	0.46283	0.396588	0.378564	0.24064	0.237119	0.154	0.151
	130.4	0.472303	0.46283	0.397448	0.378564	0.241036	0.237119	0.155	0.151
	130.6	0.47298	0.46283	0.398386	0.378564	0.242109	0.237119	0.155	0.151
	130.8	0.472805	0.46283	0.398558	0.378564	0.24167	0.237119	0.155	0.151
	131	0.473473	0.46283	0.400139	0.378564	0.242525	0.237119	0.156	0.151
	131.2	0.473487	0.46283	0.400334	0.378564	0.242762	0.237119	0.155	0.151
	131.4	0.473943	0.46283	0.400139	0.378564	0.2428	0.237119	0.156	0.151
	131.6	0.473438	0.46283	0.399996	0.378564	0.242843	0.237119	0.155	0.151
	131.8	0.47291	0.46283	0.399863	0.378564	0.242936	0.237119	0.155	0.151
	132	0.471903	0.46283	0.40048	0.378564	0.242541	0.237119	0.155	0.151
	132.2	0.471808	0.46283	0.400584	0.378564	0.242226	0.237119	0.155	0.151
	132.4	0.471129	0.46283	0.400122	0.378564	0.241716	0.237119	0.154	0.151
	132.6	0.470294	0.46283	0.399463	0.378564	0.240941	0.237119	0.154	0.151
	132.8	0.470096	0.46283	0.399355	0.378564	0.240675	0.237119	0.153	0.151
	133	0.469883	0.46283	0.398823	0.378564	0.240596	0.237119	0.153	0.151
	133.2	0.46938	0.46283	0.398556	0.378564	0.240318	0.237119	0.152	0.151
	133.4	0.469825	0.46283	0.398872	0.378564	0.240741	0.237119	0.153	0.151
	133.6	0.470004	0.46283	0.398868	0.378564	0.240895	0.237119	0.153	0.151
	133.8	0.471082	0.46283	0.399822	0.378564	0.242404	0.237119	0.155	0.151
	134	0.471479	0.46283	0.399653	0.378564	0.241782	0.237119	0.155	0.151
	134.2	0.472075	0.46283	0.400313	0.378564	0.241796	0.237119	0.156	0.151
	134.4	0.472145	0.46283	0.400983	0.378564	0.242089	0.237119	0.156	0.151
	134.6	0.472762	0.46283	0.401609	0.378564	0.242493	0.237119	0.156	0.151
	134.8	0.473433	0.46283	0.402261	0.378564	0.242613	0.237119	0.156	0.151
	135	0.474285	0.46283	0.402549	0.378564	0.242687	0.237119	0.156	0.151
	135.2	0.474037	0.46283	0.401263	0.378564	0.242443	0.237119	0.156	0.151
	135.4	0.473851	0.46283	0.400057	0.378564	0.242073	0.237119	0.156	0.151
	135.6	0.473299	0.46283	0.39968	0.378564	0.241806	0.237119	0.155	0.151
	135.8	0.473382	0.46283	0.399187	0.378564	0.242057	0.237119	0.155	0.151
	136	0.473184	0.46283	0.399421	0.378564	0.241358	0.237119	0.156	0.151
	136.2	0.473114	0.46283	0.399207	0.378564	0.241069	0.237119	0.155	0.151
	136.4	0.471905	0.46283	0.398654	0.378564	0.240571	0.237119	0.155	0.151
	136.6	0.471817	0.46283	0.399241	0.378564	0.241355	0.237119	0.156	0.151
	136.8	0.471881	0.46283	0.399484	0.378564	0.241027	0.237119	0.156	0.151
	137	0.471863	0.46283	0.399734	0.378564	0.241201	0.237119	0.156	0.151
	137.2	0.471674	0.46283	0.399278	0.378564	0.241139	0.237119	0.156	0.151
	137.4	0.471954	0.46283	0.399199	0.378564	0.241023	0.237119	0.156	0.151
	137.6	0.471995	0.46283	0.399676	0.378564	0.240438	0.237119	0.156	0.151
	137.8	0.472057	0.46283	0.400202	0.378564	0.240886	0.237119	0.156	0.151
	138	0.471468	0.46283	0.399446	0.378564	0.240023	0.237119	0.155	0.151
	138.2	0.471724	0.46283	0.400364	0.378564	0.240669	0.237119	0.155	0.151
	138.4	0.471805	0.46283	0.400729	0.378564	0.241008	0.237119	0.154	0.151
	138.6	0.47184	0.46283	0.400018	0.378564	0.240277	0.237119	0.153	0.151
	138.8	0.472907	0.46283	0.400461	0.378564	0.241075	0.237119	0.154	0.151
	139	0.473051	0.46283	0.400062	0.378564	0.239821	0.237119	0.152	0.151
	139.2	0.472428	0.46283	0.399803	0.378564	0.238857	0.237119	0.152	0.151
	139.4	0.471779	0.46283	0.399248	0.378564	0.237873	0.237119	0.151	0.151
	139.6	0.471438	0.46283	0.3998	0.378564	0.237773	0.237119	0.151	0.151
	139.8	0.470936	0.46283	0.399758	0.378564	0.237921	0.237119	0.152	0.151
	140	0.470925	0.46283	0.400443	0.378564	0.237717	0.237119	0.152	0.151
	140.2	0.471002	0.46283	0.400674	0.378564	0.237373	0.237119	0.152	0.151
	140.4	0.471202	0.46283	0.401259	0.378564	0.238094	0.237119	0.153	0.151
	140.6	0.470981	0.46283	0.401393	0.378564	0.238422	0.237119	0.153	0.151
	140.8	0.471418	0.46283	0.402246	0.378564	0.23861	0.237119	0.153	0.151
	141	0.471594	0.46283	0.402204	0.378564	0.238847	0.237119	0.154	0.151
	141.2	0.472268	0.46283	0.402952	0.378564	0.239468	0.237119	0.154	0.151
	141.4	0.472264	0.46283	0.403397	0.378564	0.240192	0.237119	0.155	0.151
	141.6	0.471907	0.46283	0.403606	0.378564	0.240954	0.237119	0.155	0.151
	141.8	0.471723	0.46283	0.40359	0.378564	0.242279	0.237119	0.155	0.151
	142	0.470986	0.46283	0.402992	0.378564	0.242665	0.237119	0.155	0.151
	142.2	0.470715	0.46283	0.402865	0.378564	0.242993	0.237119	0.154	0.151
	142.4	0.470406	0.46283	0.401909	0.378564	0.242602	0.237119	0.154	0.151
	142.6	0.471647	0.46283	0.40223	0.378564	0.243084	0.237119	0.155	0.151
	142.8	0.471946	0.46283	0.402768	0.378564	0.243151	0.237119	0.155	0.151
	143	0.471273	0.46283	0.402501	0.378564	0.242221	0.237119	0.155	0.151
	143.2	0.470928	0.46283	0.402336	0.378564	0.241269	0.237119	0.154	0.151
	143.4	0.471146	0.46283	0.40201	0.378564	0.241136	0.237119	0.154	0.151
	143.6	0.472335	0.46283	0.40232	0.378564	0.241615	0.237119	0.155	0.151
	143.8	0.472359	0.46283	0.401431	0.378564	0.241623	0.237119	0.155	0.151
	144	0.473719	0.46283	0.402069	0.378564	0.241728	0.237119	0.155	0.151
	144.2	0.474116	0.46283	0.401504	0.378564	0.241371	0.237119	0.155	0.151
	144.4	0.474051	0.46283	0.401263	0.378564	0.241611	0.237119	0.154	0.151
	144.6	0.47361	0.46283	0.400522	0.378564	0.241352	0.237119	0.154	0.151
	144.8	0.474231	0.46283	0.40079	0.378564	0.241299	0.237119	0.155	0.151
	145	0.474442	0.46283	0.400514	0.378564	0.241051	0.237119	0.154	0.151
	145.2	0.473996	0.46283	0.400712	0.378564	0.241418	0.237119	0.154	0.151
	145.4	0.472935	0.46283	0.39941	0.378564	0.241007	0.237119	0.153	0.151
	145.6	0.472127	0.46283	0.39876	0.378564	0.240965	0.237119	0.153	0.151
	145.8	0.471745	0.46283	0.398991	0.378564	0.241236	0.237119	0.153	0.151
	146	0.470846	0.46283	0.398394	0.378564	0.240258	0.237119	0.152	0.151
	146.2	0.470588	0.46283	0.398272	0.378564	0.239962	0.237119	0.152	0.151
	146.4	0.471194	0.46283	0.399036	0.378564	0.240294	0.237119	0.153	0.151
	146.6	0.471929	0.46283	0.399464	0.378564	0.240264	0.237119	0.153	0.151
	146.8	0.470722	0.46283	0.399572	0.378564	0.239523	0.237119	0.153	0.151
	147	0.471592	0.46283	0.400194	0.378564	0.240131	0.237119	0.154	0.151
	147.2	0.472591	0.46283	0.400855	0.378564	0.239811	0.237119	0.154	0.151
	147.4	0.473792	0.46283	0.401273	0.378564	0.240587	0.237119	0.155	0.151
	147.6	0.474566	0.46283	0.401389	0.378564	0.241357	0.237119	0.156	0.151
	147.8	0.474285	0.46283	0.401491	0.378564	0.241564	0.237119	0.156	0.151
	148	0.474762	0.46283	0.402173	0.378564	0.241679	0.237119	0.156	0.151
	148.2	0.47435	0.46283	0.402011	0.378564	0.241518	0.237119	0.156	0.151
	148.4	0.474195	0.46283	0.40237	0.378564	0.241435	0.237119	0.157	0.151
	148.6	0.473964	0.46283	0.402443	0.378564	0.241304	0.237119	0.157	0.151
	148.8	0.473624	0.46283	0.402583	0.378564	0.241093	0.237119	0.157	0.151
	149	0.473361	0.46283	0.402986	0.378564	0.241095	0.237119	0.157	0.151
	149.2	0.472404	0.46283	0.402907	0.378564	0.240818	0.237119	0.157	0.151
	149.4	0.472009	0.46283	0.402882	0.378564	0.240472	0.237119	0.157	0.151
	149.6	0.471796	0.46283	0.403669	0.378564	0.24092	0.237119	0.157	0.151
	149.8	0.471362	0.46283	0.404304	0.378564	0.240913	0.237119	0.158	0.151
	150	0.471362	0.46283	0.404304	0.378564	0.240913	0.237119	0.158	0.151
	150.2	0.466546	0.456018	0.400394	0.374095	0.236896	0.232852	0.156	0.149
	150.4	0.460676	0.449308	0.395758	0.369679	0.232677	0.228662	0.153	0.146
	150.6	0.454273	0.442695	0.390242	0.365315	0.227759	0.224547	0.15	0.144
	150.8	0.446783	0.436181	0.383724	0.361003	0.222165	0.220506	0.147	0.142
	151	0.438795	0.429762	0.377594	0.356741	0.216999	0.216538	0.144	0.14
	151.2	0.430526	0.423437	0.370931	0.35253	0.211405	0.212641	0.141	0.138
	151.4	0.42212	0.417206	0.364851	0.348369	0.206479	0.208814	0.138	0.136
	151.6	0.414308	0.411066	0.358454	0.344256	0.201543	0.205057	0.135	0.135
	151.8	0.405961	0.405017	0.352273	0.340193	0.197231	0.201367	0.133	0.133
	152	0.398629	0.399057	0.346417	0.336177	0.193445	0.197743	0.131	0.131
	152.2	0.391299	0.393184	0.340923	0.332208	0.190076	0.194184	0.129	0.129
	152.4	0.384508	0.387398	0.335778	0.328287	0.187035	0.19069	0.127	0.127
	152.6	0.378514	0.381697	0.33063	0.324411	0.18394	0.187258	0.125	0.125
	152.8	0.370939	0.37608	0.324752	0.320582	0.179697	0.183888	0.122	0.124
	153	0.365207	0.370545	0.320291	0.316798	0.177047	0.180579	0.119	0.122
	153.2	0.35916	0.365092	0.316036	0.313058	0.174394	0.17733	0.117	0.12
	153.4	0.353373	0.359719	0.311799	0.309362	0.171212	0.174138	0.115	0.118
	153.6	0.348005	0.354426	0.307681	0.305711	0.168287	0.171005	0.114	0.117
	153.8	0.341896	0.34921	0.303586	0.302102	0.164731	0.167927	0.112	0.115
	154	0.335592	0.344071	0.299708	0.298536	0.161321	0.164905	0.11	0.113
	154.2	0.330022	0.339007	0.295785	0.295012	0.158816	0.161938	0.109	0.112
	154.4	0.323944	0.334018	0.291481	0.291529	0.155313	0.159024	0.106	0.11
	154.6	0.317458	0.329103	0.286527	0.288088	0.151893	0.156162	0.104	0.109
	154.8	0.311854	0.32426	0.28245	0.284687	0.148577	0.153352	0.103	0.107
	155	0.306562	0.319488	0.279177	0.281326	0.145843	0.150592	0.102	0.106
	155.2	0.301682	0.314786	0.275729	0.278005	0.14321	0.147882	0.101	0.104
	155.4	0.296608	0.310154	0.272599	0.274724	0.141497	0.145221	0.1	0.103
	155.6	0.291717	0.30559	0.268094	0.271481	0.138825	0.142608	0.098	0.101
	155.8	0.285947	0.301092	0.263975	0.268276	0.136008	0.140041	0.096	0.1
	156	0.281106	0.296661	0.259601	0.265109	0.132898	0.137521	0.094	0.098
	156.2	0.276314	0.292296	0.255681	0.26198	0.130837	0.135046	0.092	0.097
	156.4	0.272331	0.287994	0.252241	0.258887	0.128689	0.132616	0.091	0.096
	156.6	0.268415	0.283756	0.249183	0.255831	0.126425	0.13023	0.09	0.094
	156.8	0.264612	0.27958	0.24616	0.252811	0.124249	0.127886	0.089	0.093
	157	0.261056	0.275466	0.242665	0.249827	0.121474	0.125585	0.087	0.092
	157.2	0.256685	0.271412	0.238398	0.246878	0.119273	0.123325	0.086	0.09
	157.4	0.253472	0.267418	0.235913	0.243963	0.117338	0.121105	0.085	0.089
	157.6	0.24981	0.263483	0.233139	0.241084	0.115818	0.118926	0.084	0.088
	157.8	0.245616	0.259605	0.229597	0.238238	0.113376	0.116786	0.083	0.087
	158	0.241884	0.255785	0.22667	0.235425	0.111382	0.114684	0.081	0.085
	158.2	0.238582	0.25202	0.224092	0.232646	0.110226	0.11262	0.081	0.084
	158.4	0.234931	0.248312	0.221475	0.2299	0.107754	0.110594	0.079	0.083
	158.6	0.23071	0.244657	0.218396	0.227186	0.105796	0.108604	0.078	0.082
	158.8	0.227854	0.241057	0.216168	0.224504	0.103977	0.106649	0.078	0.081
	159	0.223709	0.23751	0.213284	0.221854	0.102072	0.10473	0.076	0.08
	159.2	0.220177	0.234014	0.210759	0.219235	0.100475	0.102845	0.075	0.079
	159.4	0.216139	0.230571	0.207417	0.216647	0.098789	0.100995	0.073	0.077
	159.6	0.21223	0.227177	0.204543	0.21409	0.096415	0.099177	0.07	0.076
	159.8	0.208765	0.223834	0.201964	0.211563	0.094007	0.097392	0.069	0.075
	160	0.205576	0.22054	0.199522	0.209065	0.092269	0.09564	0.068	0.074
	160.2	0.2027	0.217295	0.197726	0.206597	0.090684	0.093919	0.067	0.073
	160.4	0.198737	0.214097	0.195001	0.204159	0.087444	0.092228	0.066	0.072
	160.6	0.195135	0.210946	0.191951	0.201749	0.085061	0.090569	0.064	0.071
	160.8	0.191721	0.207842	0.188705	0.199367	0.082875	0.088939	0.062	0.07
	161	0.188726	0.204783	0.186231	0.197014	0.080929	0.087338	0.061	0.069
	161.2	0.186013	0.20177	0.184355	0.194688	0.080367	0.085767	0.061	0.068
	161.4	0.183332	0.1988	0.182484	0.19239	0.079089	0.084223	0.06	0.067
	161.6	0.181386	0.195875	0.179907	0.190119	0.078512	0.082708	0.059	0.066
	161.8	0.178997	0.192992	0.177157	0.187874	0.076357	0.081219	0.058	0.065
	162	0.177186	0.190152	0.175858	0.185657	0.076148	0.079758	0.058	0.064
	162.2	0.175227	0.187354	0.174323	0.183465	0.075247	0.078322	0.058	0.063
	162.4	0.173605	0.184597	0.171973	0.181299	0.074234	0.076913	0.057	0.063
	162.6	0.170982	0.18188	0.169463	0.179159	0.07357	0.075529	0.056	0.062
	162.8	0.168593	0.179204	0.167124	0.177044	0.073076	0.07417	0.056	0.061
	163	0.165876	0.176566	0.165078	0.174954	0.072263	0.072835	0.055	0.06
	163.2	0.164676	0.173968	0.163635	0.172889	0.071966	0.071524	0.056	0.059
	163.4	0.162287	0.171408	0.161537	0.170848	0.071975	0.070237	0.055	0.058
	163.6	0.160757	0.168885	0.16079	0.168831	0.071523	0.068973	0.055	0.057
	163.8	0.159173	0.1664	0.159452	0.166838	0.07131	0.067732	0.055	0.057
	164	0.155276	0.163951	0.157275	0.164869	0.069882	0.066513	0.053	0.056
	164.2	0.152885	0.161538	0.154729	0.162923	0.068164	0.065316	0.052	0.055
	164.4	0.149775	0.159161	0.15178	0.161	0.066541	0.064141	0.051	0.054
	164.6	0.147556	0.156819	0.149652	0.159099	0.065543	0.062986	0.051	0.054
	164.8	0.144547	0.154511	0.147314	0.157221	0.063206	0.061853	0.049	0.053
	165	0.142176	0.152237	0.146335	0.155365	0.061963	0.06074	0.049	0.052
	165.2	0.138992	0.149997	0.143719	0.153531	0.060293	0.059647	0.047	0.051
	165.4	0.136666	0.14779	0.141068	0.151719	0.058544	0.058573	0.046	0.051
	165.6	0.134535	0.145615	0.139029	0.149928	0.056824	0.057519	0.044	0.05
	165.8	0.131734	0.143472	0.136598	0.148158	0.054275	0.056484	0.043	0.049
	166	0.130319	0.14136	0.135398	0.146409	0.053626	0.055468	0.043	0.048
	166.2	0.129283	0.13928	0.133562	0.144681	0.052264	0.05447	0.042	0.048
	166.4	0.128583	0.13723	0.131797	0.142973	0.051737	0.053489	0.041	0.047
	166.6	0.126799	0.135211	0.130297	0.141285	0.050878	0.052527	0.041	0.046
	166.8	0.126008	0.133221	0.129385	0.139617	0.050822	0.051582	0.041	0.046
	167	0.124494	0.131261	0.128184	0.137969	0.049744	0.050653	0.04	0.045
	167.2	0.123935	0.129329	0.127609	0.13634	0.049931	0.049742	0.04	0.045
	167.4	0.122038	0.127426	0.126359	0.134731	0.049672	0.048847	0.04	0.044
	167.6	0.120778	0.125551	0.125405	0.133141	0.048699	0.047968	0.039	0.043
	167.8	0.118511	0.123703	0.123561	0.131569	0.047685	0.047104	0.038	0.043
	168	0.115714	0.121882	0.121271	0.130016	0.046202	0.046257	0.037	0.042
	168.2	0.114959	0.120089	0.119889	0.128481	0.046199	0.045424	0.038	0.041
	168.4	0.113325	0.118322	0.118802	0.126964	0.04594	0.044607	0.038	0.041
	168.6	0.112068	0.11658	0.118296	0.125466	0.04547	0.043804	0.038	0.04
	168.8	0.11009	0.114865	0.116325	0.123985	0.044096	0.043016	0.037	0.04
	169	0.108037	0.113174	0.115412	0.122521	0.043766	0.042242	0.037	0.039
	169.2	0.106087	0.111509	0.113144	0.121075	0.04253	0.041482	0.036	0.039
	169.4	0.104266	0.109868	0.111553	0.119645	0.041334	0.040735	0.036	0.038
	169.6	0.101678	0.108251	0.110356	0.118233	0.039979	0.040002	0.035	0.038
	169.8	0.100754	0.106658	0.109509	0.116837	0.039625	0.039282	0.035	0.037
	170	0.100547	0.105088	0.108711	0.115458	0.039699	0.038575	0.036	0.037
	170.2	0.100641	0.103542	0.107479	0.114095	0.03929	0.037881	0.035	0.036
	170.4	0.099955	0.102018	0.106357	0.112748	0.038896	0.037199	0.035	0.036
	170.6	0.099176	0.100517	0.105034	0.111417	0.038596	0.03653	0.035	0.035
	170.8	0.09892	0.099038	0.104396	0.110102	0.03861	0.035873	0.035	0.035
	171	0.096958	0.09758	0.102811	0.108803	0.037165	0.035227	0.033	0.034
	171.2	0.09569	0.096144	0.10197	0.107518	0.036608	0.034593	0.032	0.034
	171.4	0.094195	0.094729	0.100454	0.106249	0.03579	0.033971	0.031	0.033
	171.6	0.093695	0.093335	0.099536	0.104995	0.034742	0.033359	0.03	0.033
	171.8	0.092896	0.091962	0.099613	0.103755	0.033788	0.032759	0.03	0.032
	172	0.091884	0.090608	0.098991	0.102531	0.033289	0.032169	0.03	0.032
	172.2	0.091563	0.089275	0.097875	0.10132	0.032604	0.031591	0.03	0.031
	172.4	0.090803	0.087961	0.096912	0.100124	0.032058	0.031022	0.029	0.031
	172.6	0.089725	0.086667	0.095828	0.098942	0.031139	0.030464	0.028	0.03
	172.8	0.089108	0.085391	0.094747	0.097774	0.0305	0.029916	0.028	0.03
	173	0.087725	0.084135	0.093538	0.09662	0.029789	0.029377	0.027	0.03
	173.2	0.086424	0.082896	0.092047	0.09548	0.028775	0.028849	0.027	0.029
	173.4	0.084343	0.081677	0.091405	0.094352	0.028468	0.028329	0.026	0.029
	173.6	0.082461	0.080475	0.090034	0.093239	0.027862	0.02782	0.026	0.028
	173.8	0.08228	0.07929	0.089731	0.092138	0.028074	0.027319	0.027	0.028
	174	0.081704	0.078123	0.088144	0.09105	0.027621	0.026827	0.027	0.028
	174.2	0.080723	0.076974	0.086441	0.089976	0.026651	0.026345	0.027	0.027
	174.4	0.079209	0.075841	0.084913	0.088913	0.025928	0.025871	0.027	0.027
	174.6	0.077893	0.074725	0.083871	0.087864	0.025486	0.025405	0.026	0.026
	174.8	0.07738	0.073625	0.083488	0.086827	0.025514	0.024948	0.026	0.026
	175	0.075622	0.072542	0.081723	0.085802	0.024741	0.024499	0.026	0.026
	175.2	0.074456	0.071474	0.080738	0.084789	0.024092	0.024058	0.026	0.025
	175.4	0.073684	0.070422	0.07989	0.083788	0.024068	0.023625	0.027	0.025
	175.6	0.072979	0.069386	0.078939	0.082799	0.0236	0.0232	0.027	0.025
	175.8	0.071953	0.068365	0.078641	0.081822	0.022779	0.022782	0.026	0.024
	176	0.071189	0.067359	0.076833	0.080856	0.022632	0.022372	0.026	0.024
	176.2	0.070539	0.066368	0.075511	0.079901	0.022505	0.02197	0.024	0.024
	176.4	0.069272	0.065391	0.074858	0.078958	0.022518	0.021574	0.024	0.023
	176.6	0.068289	0.064429	0.074115	0.078026	0.022401	0.021186	0.023	0.023
	176.8	0.068401	0.06348	0.073611	0.077105	0.022631	0.020805	0.022	0.023
	177	0.066997	0.062546	0.07259	0.076195	0.022386	0.020431	0.021	0.022
	177.2	0.065686	0.061626	0.072088	0.075295	0.022646	0.020063	0.021	0.022
	177.4	0.064596	0.060719	0.071472	0.074406	0.022028	0.019702	0.021	0.022
	177.6	0.063192	0.059825	0.071096	0.073528	0.021429	0.019347	0.022	0.021
	177.8	0.062448	0.058945	0.07095	0.07266	0.020937	0.018999	0.021	0.021
	178	0.061592	0.058078	0.070511	0.071802	0.020173	0.018657	0.02	0.021
	178.2	0.060556	0.057223	0.070524	0.070955	0.020093	0.018321	0.02	0.02
	178.4	0.059895	0.056381	0.070505	0.070117	0.020243	0.017992	0.02	0.02
	178.6	0.059439	0.055551	0.070722	0.06929	0.019963	0.017668	0.02	0.02
	178.8	0.059371	0.054734	0.07003	0.068472	0.020106	0.01735	0.021	0.02
	179	0.05857	0.053928	0.069437	0.067663	0.020164	0.017038	0.022	0.019
	179.2	0.058103	0.053134	0.068404	0.066865	0.020497	0.016731	0.022	0.019
	179.4	0.057316	0.052352	0.067368	0.066075	0.020779	0.01643	0.022	0.019
	179.6	0.056486	0.051582	0.066435	0.065295	0.021045	0.016134	0.022	0.019
	179.8	0.056039	0.050823	0.066101	0.064524	0.02095	0.015844	0.021	0.018
	180	0.055169	0.050075	0.065067	0.063763	0.021006	0.015559	0.021	0.018
	180.2	0.054619	0.049338	0.064029	0.06301	0.02106	0.015279	0.02	0.018
	180.4	0.054624	0.048612	0.06309	0.062266	0.021039	0.015004	0.02	0.017
	180.6	0.054268	0.047897	0.062727	0.061531	0.021046	0.014734	0.019	0.017
	180.8	0.054612	0.047192	0.062207	0.060805	0.020874	0.014469	0.019	0.017
	181	0.053652	0.046497	0.06177	0.060087	0.020642	0.014209	0.019	0.017
	181.2	0.053141	0.045813	0.061269	0.059378	0.020008	0.013953	0.019	0.017
	181.4	0.052558	0.045139	0.060854	0.058677	0.018822	0.013702	0.018	0.016
	181.6	0.051214	0.044475	0.059814	0.057984	0.018454	0.013455	0.018	0.016
	181.8	0.051278	0.04382	0.059437	0.0573	0.018378	0.013213	0.018	0.016
	182	0.050583	0.043175	0.059377	0.056623	0.016835	0.012975	0.018	0.016
	182.2	0.050341	0.04254	0.058703	0.055955	0.016687	0.012742	0.018	0.015
	182.4	0.049404	0.041914	0.057069	0.055294	0.015363	0.012512	0.017	0.015
	182.6	0.048933	0.041297	0.056407	0.054642	0.014631	0.012287	0.017	0.015
	182.8	0.048152	0.040689	0.055499	0.053997	0.013883	0.012066	0.017	0.015
	183	0.046893	0.04009	0.054352	0.053359	0.013685	0.011849	0.017	0.015
	183.2	0.045535	0.039501	0.052696	0.052729	0.012925	0.011636	0.017	0.014
	183.4	0.044818	0.038919	0.052093	0.052107	0.012588	0.011426	0.016	0.014
	183.6	0.043929	0.038346	0.051561	0.051492	0.012535	0.011221	0.016	0.014
	183.8	0.043079	0.037782	0.051206	0.050884	0.01253	0.011019	0.016	0.014
	184	0.043116	0.037226	0.051036	0.050283	0.012425	0.010821	0.017	0.014
	184.2	0.043345	0.036678	0.050494	0.04969	0.012777	0.010626	0.017	0.013
	184.4	0.043885	0.036139	0.050748	0.049103	0.013526	0.010435	0.017	0.013
	184.6	0.04394	0.035607	0.051666	0.048524	0.013869	0.010247	0.018	0.013
	184.8	0.043957	0.035083	0.051213	0.047951	0.01364	0.010062	0.018	0.013
	185	0.044194	0.034566	0.050935	0.047385	0.014038	0.009881	0.017	0.013
	185.2	0.044511	0.034058	0.05042	0.046825	0.013862	0.009704	0.018	0.012
	185.4	0.044411	0.033557	0.049687	0.046273	0.013954	0.009529	0.018	0.012
	185.6	0.044907	0.033063	0.048847	0.045726	0.013866	0.009357	0.018	0.012
	185.8	0.045085	0.032576	0.048869	0.045187	0.01389	0.009189	0.018	0.012
	186	0.043657	0.032097	0.047126	0.044653	0.012028	0.009024	0.016	0.012
	186.2	0.043578	0.031624	0.046143	0.044126	0.012313	0.008861	0.016	0.012
	186.4	0.043314	0.031159	0.04429	0.043605	0.011036	0.008702	0.015	0.011
	186.6	0.042223	0.030701	0.042986	0.043091	0.009513	0.008545	0.015	0.011
	186.8	0.041018	0.030249	0.042083	0.042582	0.008151	0.008391	0.014	0.011
	187	0.039857	0.029804	0.041407	0.042079	0.008358	0.00824	0.014	0.011
	187.2	0.039529	0.029365	0.041267	0.041582	0.007887	0.008092	0.014	0.011
	187.4	0.038875	0.028933	0.04093	0.041092	0.00846	0.007947	0.013	0.011
	187.6	0.038088	0.028507	0.041877	0.040607	0.00944	0.007804	0.015	0.01
	187.8	0.037168	0.028088	0.041983	0.040127	0.009786	0.007663	0.014	0.01
	188	0.037807	0.027674	0.042768	0.039654	0.010612	0.007525	0.015	0.01
	188.2	0.037341	0.027267	0.042819	0.039185	0.010499	0.00739	0.015	0.01
	188.4	0.038075	0.026866	0.043764	0.038723	0.011584	0.007257	0.016	0.01
	188.6	0.037966	0.02647	0.044172	0.038266	0.011675	0.007126	0.015	0.01
	188.8	0.038103	0.026081	0.043602	0.037814	0.01145	0.006998	0.015	0.01
	189	0.038488	0.025697	0.043395	0.037368	0.011821	0.006872	0.015	0.01
	189.2	0.038298	0.025319	0.042918	0.036927	0.010917	0.006748	0.015	0.009
	189.4	0.038123	0.024946	0.042924	0.036491	0.010987	0.006627	0.015	0.009
	189.6	0.037827	0.024579	0.04227	0.03606	0.010546	0.006508	0.014	0.009
	189.8	0.037184	0.024217	0.041554	0.035634	0.010301	0.006391	0.014	0.009
	190	0.036505	0.023861	0.04106	0.035214	0.009394	0.006276	0.014	0.009
	190.2	0.03714	0.02351	0.040611	0.034798	0.009068	0.006163	0.014	0.009
	190.4	0.036843	0.023164	0.039393	0.034387	0.00781	0.006052	0.014	0.009
	190.6	0.03496	0.022823	0.038976	0.033981	0.007145	0.005943	0.013	0.008
	190.8	0.034331	0.022487	0.039044	0.03358	0.007563	0.005836	0.013	0.008
	191	0.033461	0.022156	0.038253	0.033184	0.007862	0.005731	0.013	0.008
	191.2	0.032981	0.02183	0.037558	0.032792	0.007812	0.005628	0.013	0.008
	191.4	0.032502	0.021509	0.037706	0.032405	0.009015	0.005526	0.013	0.008
	191.6	0.032799	0.021192	0.038133	0.032022	0.00961	0.005427	0.013	0.008
	191.8	0.032768	0.02088	0.037463	0.031644	0.010046	0.005329	0.013	0.008
	192	0.033186	0.020573	0.037127	0.031271	0.010436	0.005233	0.013	0.008
	192.2	0.033056	0.02027	0.036708	0.030902	0.010174	0.005139	0.013	0.008
	192.4	0.032752	0.019972	0.036512	0.030537	0.01062	0.005047	0.012	0.007
	192.6	0.031733	0.019678	0.035891	0.030176	0.009863	0.004956	0.011	0.007
	192.8	0.031855	0.019389	0.035192	0.02982	0.009101	0.004867	0.011	0.007
	193	0.031813	0.019103	0.035504	0.029468	0.008855	0.004779	0.01	0.007
	193.2	0.031693	0.018822	0.035205	0.02912	0.008574	0.004693	0.01	0.007
	193.4	0.031548	0.018545	0.035006	0.028777	0.008511	0.004609	0.009	0.007
	193.6	0.031208	0.018272	0.03425	0.028437	0.007855	0.004526	0.009	0.007
	193.8	0.031477	0.018003	0.034588	0.028101	0.007207	0.004444	0.009	0.007
	194	0.031641	0.017738	0.034956	0.027769	0.006922	0.004364	0.009	0.007
	194.2	0.031653	0.017477	0.034588	0.027442	0.006756	0.004286	0.009	0.007
	194.4	0.030761	0.01722	0.03428	0.027118	0.006156	0.004209	0.009	0.006
	194.6	0.029795	0.016967	0.033965	0.026798	0.006334	0.004133	0.01	0.006
	194.8	0.030041	0.016717	0.033887	0.026481	0.006227	0.004059	0.01	0.006
	195	0.030163	0.016471	0.033837	0.026169	0.006502	0.003986	0.011	0.006
	195.2	0.030338	0.016229	0.034302	0.02586	0.006807	0.003914	0.012	0.006
	195.4	0.029998	0.01599	0.034503	0.025554	0.006655	0.003843	0.013	0.006
	195.6	0.029911	0.015755	0.033667	0.025253	0.006336	0.003774	0.012	0.006
	195.8	0.029122	0.015523	0.032668	0.024955	0.005729	0.003706	0.012	0.006
	196	0.028726	0.015294	0.031983	0.02466	0.005705	0.00364	0.011	0.006
	196.2	0.028387	0.015069	0.03183	0.024369	0.005904	0.003574	0.012	0.006
	196.4	0.027947	0.014847	0.031641	0.024081	0.005967	0.00351	0.012	0.006
	196.6	0.027895	0.014629	0.031924	0.023797	0.005838	0.003447	0.012	0.006
	196.8	0.028284	0.014414	0.03139	0.023516	0.005435	0.003385	0.012	0.005
	197	0.02804	0.014202	0.030868	0.023239	0.005618	0.003324	0.011	0.005
	197.2	0.027956	0.013993	0.030619	0.022964	0.00592	0.003264	0.011	0.005
	197.4	0.027735	0.013787	0.030288	0.022693	0.005828	0.003205	0.011	0.005
	197.6	0.027275	0.013584	0.029224	0.022425	0.005043	0.003147	0.011	0.005
	197.8	0.027241	0.013384	0.028987	0.022161	0.004621	0.003091	0.011	0.005
	198	0.027504	0.013187	0.028723	0.021899	0.004831	0.003035	0.011	0.005
	198.2	0.02758	0.012993	0.028776	0.021641	0.005652	0.002981	0.012	0.005
	198.4	0.027677	0.012802	0.029467	0.021385	0.006248	0.002927	0.013	0.005
	198.6	0.027946	0.012613	0.02973	0.021133	0.007579	0.002874	0.013	0.005
	198.8	0.028289	0.012428	0.030215	0.020883	0.008122	0.002823	0.013	0.005
	199	0.028025	0.012245	0.030669	0.020637	0.008826	0.002772	0.014	0.005
	199.2	0.027854	0.012065	0.030994	0.020393	0.008962	0.002722	0.014	0.005
	199.4	0.027609	0.011887	0.030226	0.020152	0.00885	0.002673	0.013	0.005
	199.6	0.028189	0.011712	0.029919	0.019914	0.009437	0.002625	0.013	0.004
	199.8	0.028483	0.01154	0.030597	0.019679	0.009568	0.002578	0.013	0.004
	200	0.028968	0.01137	0.030968	0.019447	0.010582	0.002531	0.014	0.004
	200.2	0.028747	0.011203	0.030894	0.019217	0.01089	0.002486	0.014	0.004
	200.4	0.029482	0.011038	0.031109	0.018991	0.010968	0.002441	0.014	0.004
	200.6	0.028961	0.010875	0.030969	0.018766	0.010035	0.002397	0.013	0.004
	200.8	0.028205	0.010715	0.029632	0.018545	0.008827	0.002354	0.013	0.004
	201	0.027572	0.010558	0.029452	0.018326	0.008636	0.002311	0.012	0.004
	201.2	0.027003	0.010402	0.029199	0.01811	0.008417	0.00227	0.012	0.004
	201.4	0.025912	0.010249	0.027922	0.017896	0.007286	0.002229	0.012	0.004
	201.6	0.024789	0.010098	0.026275	0.017685	0.006322	0.002189	0.011	0.004
	201.8	0.024909	0.00995	0.025867	0.017476	0.006757	0.00215	0.011	0.004
	202	0.024713	0.009803	0.025736	0.01727	0.006517	0.002111	0.01	0.004
	202.2	0.024224	0.009659	0.025605	0.017066	0.006432	0.002073	0.01	0.004
	202.4	0.022867	0.009517	0.02489	0.016864	0.005765	0.002036	0.009	0.004
	202.6	0.022269	0.009377	0.024424	0.016665	0.005868	0.001999	0.008	0.004
	202.8	0.021145	0.009239	0.023334	0.016468	0.004519	0.001963	0.007	0.004
	203	0.019961	0.009103	0.022371	0.016274	0.003874	0.001928	0.007	0.004
	203.2	0.020041	0.008969	0.022187	0.016082	0.003758	0.001893	0.007	0.003
	203.4	0.020099	0.008837	0.021915	0.015892	0.003732	0.001859	0.007	0.003
	203.6	0.020049	0.008707	0.021897	0.015705	0.003364	0.001825	0.007	0.003
	203.8	0.019052	0.008579	0.020871	0.015519	0.002936	0.001793	0.007	0.003
	204	0.019218	0.008452	0.021066	0.015336	0.002864	0.00176	0.007	0.003
	204.2	0.01877	0.008328	0.019964	0.015155	0.002649	0.001729	0.007	0.003
	204.4	0.019343	0.008205	0.019665	0.014976	0.002038	0.001698	0.006	0.003
	204.6	0.019122	0.008085	0.019558	0.014799	0.001447	0.001667	0.006	0.003
	204.8	0.019155	0.007966	0.019135	0.014625	0.00099	0.001637	0.006	0.003
	205	0.019794	0.007849	0.019614	0.014452	0.002113	0.001608	0.008	0.003
	205.2	0.020638	0.007733	0.019318	0.014281	0.003215	0.001579	0.009	0.003
	205.4	0.021312	0.007619	0.01927	0.014113	0.003333	0.00155	0.009	0.003
	205.6	0.021906	0.007507	0.019703	0.013946	0.004001	0.001522	0.009	0.003
	205.8	0.022584	0.007397	0.02005	0.013781	0.004584	0.001495	0.009	0.003
	206	0.022752	0.007288	0.020644	0.013619	0.004403	0.001468	0.009	0.003
	206.2	0.023188	0.007181	0.021048	0.013458	0.004574	0.001442	0.009	0.003
	206.4	0.022736	0.007075	0.021214	0.013299	0.004892	0.001416	0.009	0.003
	206.6	0.023261	0.006971	0.022552	0.013142	0.005122	0.00139	0.01	0.003
	206.8	0.02273	0.006868	0.021822	0.012987	0.004528	0.001365	0.009	0.003
	207	0.022592	0.006767	0.022681	0.012834	0.005115	0.001341	0.01	0.003
	207.2	0.022937	0.006668	0.02383	0.012682	0.005438	0.001316	0.01	0.003
	207.4	0.022154	0.006569	0.023801	0.012533	0.004902	0.001293	0.01	0.003
	207.6	0.021171	0.006473	0.022667	0.012385	0.004504	0.00127	0.009	0.003
	207.8	0.019917	0.006377	0.02157	0.012238	0.004234	0.001247	0.009	0.003
	208	0.01995	0.006284	0.02225	0.012094	0.003767	0.001224	0.009	0.002
	208.2	0.019159	0.006191	0.021361	0.011951	0.003422	0.001202	0.008	0.002
	208.4	0.01986	0.0061	0.022001	0.01181	0.002861	0.001181	0.009	0.002
	208.6	0.019891	0.00601	0.021762	0.011671	0.003006	0.001159	0.008	0.002
	208.8	0.019747	0.005922	0.02112	0.011533	0.002744	0.001138	0.008	0.002
	209	0.020411	0.005835	0.020579	0.011397	0.003426	0.001118	0.008	0.002
	209.2	0.020137	0.005749	0.019398	0.011262	0.003135	0.001098	0.008	0.002
	209.4	0.01984	0.005664	0.01887	0.011129	0.00234	0.001078	0.008	0.002
	209.6	0.019095	0.005581	0.018208	0.010998	0.002079	0.001059	0.007	0.002
	209.8	0.019238	0.005499	0.016975	0.010868	0.00262	0.00104	0.007	0.002
	210	0.019914	0.005418	0.017433	0.01074	0.003425	0.001021	0.008	0.002
	210.2	0.019894	0.005338	0.017288	0.010613	0.003745	0.001003	0.008	0.002
	210.4	0.019215	0.00526	0.017128	0.010488	0.003755	0.000985	0.008	0.002
	210.6	0.019186	0.005182	0.017622	0.010364	0.004065	0.000967	0.009	0.002
	210.8	0.018757	0.005106	0.017906	0.010242	0.00453	0.000949	0.008	0.002
	211	0.018271	0.005031	0.019067	0.010121	0.004786	0.000932	0.008	0.002
	211.2	0.017886	0.004957	0.019391	0.010001	0.005196	0.000916	0.008	0.002
	211.4	0.017445	0.004884	0.019168	0.009883	0.005299	0.000899	0.007	0.002
	211.6	0.017324	0.004812	0.018835	0.009766	0.005404	0.000883	0.008	0.002
	211.8	0.017437	0.004741	0.019733	0.009651	0.005354	0.000867	0.007	0.002
	212	0.016639	0.004671	0.020019	0.009537	0.004716	0.000851	0.007	0.002
	212.2	0.017118	0.004603	0.020931	0.009425	0.004654	0.000836	0.008	0.002
	212.4	0.017927	0.004535	0.021275	0.009313	0.004526	0.000821	0.009	0.002
	212.6	0.017431	0.004468	0.020913	0.009204	0.004747	0.000806	0.008	0.002
	212.8	0.018024	0.004402	0.020377	0.009095	0.004467	0.000792	0.008	0.002
	213	0.018695	0.004338	0.020061	0.008987	0.00451	0.000778	0.008	0.002
	213.2	0.018192	0.004274	0.019323	0.008881	0.004442	0.000764	0.009	0.002
	213.4	0.018359	0.004211	0.018863	0.008777	0.004626	0.00075	0.009	0.002
	213.6	0.018163	0.004149	0.018196	0.008673	0.004165	0.000736	0.009	0.002
	213.8	0.018502	0.004088	0.017568	0.008571	0.005035	0.000723	0.01	0.002
	214	0.018446	0.004028	0.018357	0.008469	0.005284	0.00071	0.01	0.002
	214.2	0.01859	0.003968	0.018193	0.008369	0.00562	0.000697	0.01	0.002
	214.4	0.018618	0.00391	0.017956	0.008271	0.006181	0.000685	0.01	0.002
	214.6	0.019225	0.003852	0.017886	0.008173	0.006968	0.000672	0.01	0.002
	214.8	0.019065	0.003796	0.017858	0.008077	0.007538	0.00066	0.01	0.002
	215	0.018859	0.00374	0.017743	0.007981	0.007331	0.000648	0.01	0.002
	215.2	0.018638	0.003685	0.01693	0.007887	0.007267	0.000637	0.009	0.001
	215.4	0.01875	0.003631	0.017125	0.007794	0.006853	0.000625	0.009	0.001
	215.6	0.019257	0.003577	0.01744	0.007702	0.006572	0.000614	0.008	0.001
	215.8	0.019418	0.003525	0.018288	0.007611	0.006254	0.000603	0.008	0.001
	216	0.018619	0.003473	0.017745	0.007521	0.004925	0.000592	0.008	0.001
	216.2	0.019886	0.003422	0.017665	0.007432	0.005142	0.000581	0.008	0.001
	216.4	0.019333	0.003371	0.017263	0.007345	0.005353	0.000571	0.007	0.001
	216.6	0.019322	0.003322	0.016758	0.007258	0.00494	0.000561	0.006	0.001
	216.8	0.019363	0.003273	0.015885	0.007172	0.003974	0.000551	0.006	0.001
	217	0.01891	0.003225	0.015288	0.007088	0.003538	0.000541	0.006	0.001
	217.2	0.018244	0.003177	0.015446	0.007004	0.003215	0.000531	0.006	0.001
	217.4	0.017912	0.00313	0.015449	0.006921	0.003275	0.000521	0.007	0.001
	217.6	0.017601	0.003084	0.015715	0.00684	0.002982	0.000512	0.007	0.001
	217.8	0.017684	0.003039	0.016091	0.006759	0.003889	0.000503	0.007	0.001
	218	0.018016	0.002994	0.016887	0.006679	0.004027	0.000494	0.008	0.001
	218.2	0.018036	0.00295	0.016952	0.0066	0.004549	0.000485	0.008	0.001
	218.4	0.017926	0.002907	0.017447	0.006522	0.005477	0.000476	0.009	0.001
	218.6	0.017966	0.002864	0.017392	0.006445	0.005561	0.000468	0.01	0.001
	218.8	0.017333	0.002822	0.016904	0.006369	0.0054	0.000459	0.01	0.001
	219	0.016709	0.00278	0.016525	0.006294	0.004929	0.000451	0.01	0.001
	219.2	0.01598	0.002739	0.016406	0.00622	0.005061	0.000443	0.009	0.001
	219.4	0.015931	0.002699	0.017114	0.006146	0.005265	0.000435	0.009	0.001
	219.6	0.015403	0.002659	0.016941	0.006074	0.004844	0.000427	0.009	0.001
	219.8	0.015094	0.00262	0.016876	0.006002	0.004425	0.000419	0.008	0.001
	220	0.014558	0.002582	0.016477	0.005931	0.003976	0.000412	0.008	0.001
	220.2	0.014446	0.002544	0.015859	0.005861	0.004758	0.000404	0.007	0.001
	220.4	0.013288	0.002506	0.015538	0.005792	0.004589	0.000397	0.006	0.001
	220.6	0.013369	0.002469	0.014552	0.005724	0.004107	0.00039	0.006	0.001
	220.8	0.013153	0.002433	0.014375	0.005656	0.003759	0.000383	0.005	0.001
	221	0.012943	0.002397	0.014202	0.005589	0.004119	0.000376	0.005	0.001
	221.2	0.012639	0.002362	0.014596	0.005523	0.004057	0.000369	0.005	0.001
	221.4	0.013111	0.002327	0.014822	0.005458	0.004578	0.000363	0.005	0.001
	221.6	0.01272	0.002293	0.014728	0.005394	0.004203	0.000356	0.005	0.0009
	221.8	0.012832	0.002259	0.015104	0.00533	0.004152	0.00035	0.006	0.0009
	222	0.012792	0.002226	0.01497	0.005267	0.003581	0.000343	0.006	0.0009
	222.2	0.012322	0.002193	0.014887	0.005205	0.003347	0.000337	0.006	0.0009
	222.4	0.012462	0.002161	0.014727	0.005143	0.003781	0.000331	0.006	0.0009
	222.6	0.012416	0.002129	0.014121	0.005083	0.003191	0.000325	0.006	0.0009
	222.8	0.012241	0.002098	0.014302	0.005023	0.00337	0.000319	0.007	0.0009
	223	0.011768	0.002067	0.01453	0.004963	0.002998	0.000314	0.006	0.0009
	223.2	0.011875	0.002036	0.015189	0.004905	0.002384	0.000308	0.005	0.0008
	223.4	0.012351	0.002006	0.015813	0.004847	0.0016	0.000302	0.006	0.0008
	223.6	0.012425	0.001977	0.015514	0.00479	0.001054	0.000297	0.006	0.0008
	223.8	0.012907	0.001948	0.015475	0.004733	0.001467	0.000292	0.005	0.0008
	224	0.013127	0.001919	0.015428	0.004677	0.001475	0.000286	0.006	0.0008
	224.2	0.013349	0.001891	0.015002	0.004622	0.001581	0.000281	0.005	0.0008
	224.4	0.013285	0.001863	0.014603	0.004568	0.001589	0.000276	0.005	0.0008
	224.6	0.012699	0.001836	0.01377	0.004514	0.001473	0.000271	0.006	0.0008
	224.8	0.011929	0.001809	0.013407	0.00446	0.001053	0.000266	0.006	0.0008
	225	0.011534	0.001782	0.012619	0.004408	0.000725	0.000262	0.005	0.0007
	225.2	0.011345	0.001756	0.01212	0.004356	0.00034	0.000257	0.005	0.0007
	225.4	0.011842	0.00173	0.012212	0.004304	0.000437	0.000252	0.006	0.0007
	225.6	0.011198	0.001705	0.011594	0.004253	0.000174	0.000248	0.006	0.0007
	225.8	0.012089	0.001679	0.011901	0.004203	0.000723	0.000243	0.007	0.0007
	226	0.012593	0.001655	0.011512	0.004154	0.001366	0.000239	0.007	0.0007
	226.2	0.012181	0.00163	0.010979	0.004105	0.001539	0.000235	0.007	0.0007
	226.4	0.0128	0.001606	0.011531	0.004056	0.002684	0.00023	0.008	0.0007
	226.6	0.01364	0.001583	0.012224	0.004008	0.003292	0.000226	0.008	0.0007
	226.8	0.014228	0.001559	0.012719	0.003961	0.003454	0.000222	0.008	0.0007
	227	0.015186	0.001537	0.013183	0.003914	0.003421	0.000218	0.009	0.0006
	227.2	0.015304	0.001514	0.013262	0.003868	0.002845	0.000214	0.009	0.0006
	227.4	0.015627	0.001492	0.013563	0.003822	0.002775	0.00021	0.009	0.0006
	227.6	0.015948	0.00147	0.013067	0.003777	0.003696	0.000207	0.009	0.0006
	227.8	0.015723	0.001448	0.013288	0.003733	0.003933	0.000203	0.009	0.0006
	228	0.015698	0.001427	0.013534	0.003689	0.003946	0.000199	0.009	0.0006
	228.2	0.01546	0.001406	0.013985	0.003645	0.004349	0.000196	0.01	0.0006
	228.4	0.015073	0.001385	0.013982	0.003602	0.004548	0.000192	0.009	0.0006
	228.6	0.013702	0.001365	0.013571	0.003559	0.003708	0.000189	0.008	0.0006
	228.8	0.013861	0.001345	0.013979	0.003517	0.003683	0.000185	0.008	0.0006
	229	0.014282	0.001325	0.014607	0.003476	0.00388	0.000182	0.008	0.0006
	229.2	0.01484	0.001305	0.015413	0.003435	0.004329	0.000179	0.009	0.0006
	229.4	0.014721	0.001286	0.015279	0.003394	0.003849	0.000175	0.008	0.0005
	229.6	0.013859	0.001267	0.015315	0.003354	0.003711	0.000172	0.008	0.0005
	229.8	0.013787	0.001249	0.015552	0.003315	0.004243	0.000169	0.007	0.0005
	230	0.013236	0.00123	0.014898	0.003276	0.004922	0.000166	0.007	0.0005
	230.2	0.012857	0.001212	0.014231	0.003237	0.004959	0.000163	0.007	0.0005
	230.4	0.012785	0.001194	0.013726	0.003199	0.005046	0.00016	0.007	0.0005
	230.6	0.013603	0.001177	0.013726	0.003161	0.005267	0.000157	0.007	0.0005
	230.8	0.013383	0.001159	0.013115	0.003124	0.004553	0.000154	0.007	0.0005
	231	0.013126	0.001142	0.01354	0.003087	0.004347	0.000152	0.007	0.0005
	231.2	0.012181	0.001125	0.013201	0.00305	0.003625	0.000149	0.007	0.0005
	231.4	0.01295	0.001109	0.0136	0.003014	0.004135	0.000146	0.007	0.0005
	231.6	0.013095	0.001093	0.01346	0.002979	0.004565	0.000144	0.007	0.0005
	231.8	0.012323	0.001076	0.013421	0.002944	0.003712	0.000141	0.007	0.0005
	232	0.012579	0.001061	0.013668	0.002909	0.004312	0.000139	0.007	0.0005
	232.2	0.012503	0.001045	0.01363	0.002874	0.004053	0.000136	0.007	0.0004
	232.4	0.01258	0.00103	0.013732	0.002841	0.004045	0.000134	0.007	0.0004
	232.6	0.012739	0.001015	0.014009	0.002807	0.003873	0.000131	0.008	0.0004
	232.8	0.013248	0.001	0.014743	0.002774	0.00412	0.000129	0.008	0.0004
	233	0.013525	0.000985	0.014743	0.002741	0.004096	0.000126	0.009	0.0004
	233.2	0.013563	0.00097	0.014419	0.002709	0.004177	0.000124	0.009	0.0004
	233.4	0.012769	0.000956	0.013038	0.002677	0.002964	0.000122	0.008	0.0004
	233.6	0.012429	0.000942	0.013035	0.002645	0.002983	0.00012	0.008	0.0004
	233.8	0.013556	0.000928	0.013495	0.002614	0.003409	0.000118	0.008	0.0004
	234	0.014451	0.000915	0.013224	0.002583	0.003937	0.000116	0.008	0.0004
	234.2	0.01436	0.000901	0.01215	0.002553	0.002828	0.000113	0.008	0.0004
	234.4	0.014587	0.000888	0.012301	0.002522	0.002933	0.000111	0.008	0.0004
	234.6	0.01521	0.000875	0.01287	0.002493	0.003005	0.000109	0.009	0.0004
	234.8	0.014676	0.000862	0.012602	0.002463	0.002311	0.000107	0.009	0.0004
	235	0.01519	0.000849	0.013455	0.002434	0.002323	0.000105	0.009	0.0004
	235.2	0.015083	0.000837	0.013656	0.002405	0.001963	0.000104	0.009	0.0004
	235.4	0.015749	0.000824	0.013643	0.002377	0.001785	0.000102	0.009	0.0004
	235.6	0.014407	0.000812	0.012718	0.002349	0.000234	9.99e-05	0.008	0.0004
	235.8	0.013615	0.0008	0.012309	0.002321	-0.00075	9.81e-05	0.007	0.0003
	236	0.01349	0.000788	0.012355	0.002294	-0.00013	9.63e-05	0.007	0.0003
	236.2	0.013006	0.000777	0.011407	0.002267	-0.00045	9.46e-05	0.006	0.0003
	236.4	0.012858	0.000765	0.012152	0.00224	0.000278	9.29e-05	0.007	0.0003
	236.6	0.013	0.000754	0.012624	0.002214	0.000171	9.12e-05	0.007	0.0003
	236.8	0.011662	0.000743	0.012503	0.002187	-0.00021	8.96e-05	0.006	0.0003
	237	0.010895	0.000732	0.011768	0.002162	7.82e-05	8.8e-05	0.006	0.0003
	237.2	0.010248	0.000721	0.0108	0.002136	6.98e-06	8.64e-05	0.006	0.0003
	237.4	0.010491	0.000711	0.010511	0.002111	-0.00057	8.48e-05	0.007	0.0003
	237.6	0.010476	0.0007	0.010542	0.002086	-6e-05	8.33e-05	0.007	0.0003
	237.8	0.010836	0.00069	0.011588	0.002061	0.001311	8.18e-05	0.007	0.0003
	238	0.010278	0.00068	0.011375	0.002037	0.001987	8.03e-05	0.007	0.0003
	238.2	0.009373	0.00067	0.011125	0.002013	0.001746	7.89e-05	0.006	0.0003
	238.4	0.009713	0.00066	0.012007	0.001989	0.002788	7.75e-05	0.007	0.0003
	238.6	0.009922	0.00065	0.0122	0.001966	0.00262	7.61e-05	0.006	0.0003
	238.8	0.010709	0.000641	0.012975	0.001943	0.003813	7.47e-05	0.006	0.0003
	239	0.011877	0.000631	0.013525	0.00192	0.00418	7.34e-05	0.007	0.0003
	239.2	0.011821	0.000622	0.013807	0.001897	0.004199	7.2e-05	0.006	0.0003
	239.4	0.012714	0.000613	0.013337	0.001875	0.004389	7.07e-05	0.005	0.0003
	239.6	0.012243	0.000604	0.012928	0.001852	0.003236	6.95e-05	0.005	0.0003
	239.8	0.012639	0.000595	0.012655	0.001831	0.003703	6.82e-05	0.004	0.0003
	240	0.013457	0.000586	0.012987	0.001809	0.004794	6.7e-05	0.005	0.0003
	240.2	0.0137	0.000578	0.012975	0.001788	0.004295	6.58e-05	0.005	0.0003
	240.4	0.013615	0.000569	0.013247	0.001766	0.003715	6.46e-05	0.005	0.0002
	240.6	0.013874	0.000561	0.012502	0.001746	0.003066	6.34e-05	0.005	0.0002
	240.8	0.01242	0.000552	0.01141	0.001725	0.002469	6.23e-05	0.005	0.0002
	241	0.012079	0.000544	0.010594	0.001705	0.00252	6.12e-05	0.004	0.0002
	241.2	0.012464	0.000536	0.010275	0.001685	0.002341	6.01e-05	0.005	0.0002
	241.4	0.012082	0.000528	0.009993	0.001665	0.002144	5.9e-05	0.005	0.0002
	241.6	0.011161	0.000521	0.009657	0.001645	0.002185	5.79e-05	0.004	0.0002
	241.8	0.010509	0.000513	0.009921	0.001626	0.002074	5.69e-05	0.004	0.0002
	242	0.010002	0.000505	0.009841	0.001606	0.001394	5.59e-05	0.003	0.0002
	242.2	0.009349	0.000498	0.009176	0.001587	0.000569	5.49e-05	0.003	0.0002
	242.4	0.009288	0.000491	0.009216	0.001569	0.000283	5.39e-05	0.003	0.0002
	242.6	0.009709	0.000483	0.009622	0.00155	0.000745	5.29e-05	0.003	0.0002
	242.8	0.010436	0.000476	0.010576	0.001532	0.001425	5.2e-05	0.004	0.0002
	243	0.010235	0.000469	0.010565	0.001514	0.000646	5.1e-05	0.003	0.0002
	243.2	0.010581	0.000462	0.010529	0.001496	0.000771	5.01e-05	0.003	0.0002
	243.4	0.01139	0.000456	0.011003	0.001478	0.001417	4.92e-05	0.003	0.0002
	243.6	0.010766	0.000449	0.011413	0.001461	0.000927	4.83e-05	0.004	0.0002
	243.8	0.01082	0.000442	0.011237	0.001444	0.001677	4.74e-05	0.004	0.0002
	244	0.011511	0.000436	0.012371	0.001427	0.001984	4.66e-05	0.004	0.0002
	244.2	0.011921	0.000429	0.012314	0.00141	0.001178	4.58e-05	0.005	0.0002
	244.4	0.012158	0.000423	0.011744	0.001393	0.0017	4.49e-05	0.006	0.0002
	244.6	0.012369	0.000417	0.012437	0.001377	0.002403	4.41e-05	0.006	0.0002
	244.8	0.011708	0.000411	0.012678	0.00136	0.002539	4.33e-05	0.006	0.0002
	245	0.011589	0.000405	0.012459	0.001344	0.003163	4.25e-05	0.006	0.0002
	245.2	0.011672	0.000399	0.01196	0.001328	0.003215	4.18e-05	0.007	0.0002
	245.4	0.011049	0.000393	0.011427	0.001313	0.002624	4.1e-05	0.006	0.0002
	245.6	0.010154	0.000387	0.011049	0.001297	0.001984	4.03e-05	0.006	0.0002
	245.8	0.010398	0.000381	0.011459	0.001282	0.002477	3.96e-05	0.006	0.0002
	246	0.009814	0.000376	0.010941	0.001267	0.002099	3.89e-05	0.006	0.0002
	246.2	0.009313	0.00037	0.010863	0.001252	0.002047	3.82e-05	0.005	0.0002
	246.4	0.008922	0.000365	0.011172	0.001237	0.002054	3.75e-05	0.005	0.0002
	246.6	0.00995	0.000359	0.012013	0.001222	0.003124	3.68e-05	0.006	0.0002
	246.8	0.009722	0.000354	0.011664	0.001208	0.003119	3.61e-05	0.006	0.0002
	247	0.00907	0.000349	0.011685	0.001194	0.002988	3.55e-05	0.005	0.0002
	247.2	0.00981	0.000344	0.011375	0.00118	0.003105	3.48e-05	0.006	0.0002
	247.4	0.009646	0.000339	0.011941	0.001166	0.00338	3.42e-05	0.006	0.0002
	247.6	0.009421	0.000334	0.011359	0.001152	0.00237	3.36e-05	0.006	0.0001
	247.8	0.008979	0.000329	0.010996	0.001138	0.001347	3.3e-05	0.006	0.0001
	248	0.009099	0.000324	0.010948	0.001125	0.000879	3.24e-05	0.006	0.0001
	248.2	0.009571	0.000319	0.010428	0.001112	0.000622	3.18e-05	0.006	0.0001
	248.4	0.008925	0.000314	0.010033	0.001099	0.000169	3.12e-05	0.005	0.0001
	248.6	0.009486	0.00031	0.010504	0.001086	5.89e-05	3.07e-05	0.005	0.0001
	248.8	0.010178	0.000305	0.009522	0.001073	-0.00039	3.01e-05	0.005	0.0001
	249	0.011019	0.000301	0.009453	0.00106	0.000193	2.96e-05	0.005	0.0001
	249.2	0.011808	0.000296	0.008551	0.001048	-0.00026	2.91e-05	0.004	0.0001
	249.4	0.012182	0.000292	0.008417	0.001035	-0.00028	2.85e-05	0.004	0.0001
	249.6	0.012719	0.000288	0.008939	0.001023	0.000589	2.8e-05	0.004	0.0001
	249.8	0.013166	0.000283	0.008455	0.001011	0.001002	2.75e-05	0.004	0.0001
	250	0.013356	0.000279	0.007849	0.000999	0.000296	2.7e-05	0.003	0.0001
	250.2	0.013328	0.000275	0.008582	0.000987	0.00089	2.65e-05	0.004	0.0001
	250.4	0.0134	0.000271	0.008449	0.000976	0.001274	2.61e-05	0.005	0.0001
	250.6	0.014413	0.000267	0.008734	0.000964	0.002095	2.56e-05	0.006	0.0001
	250.8	0.013361	0.000263	0.00827	0.000953	0.001911	2.51e-05	0.005	0.0001
	251	0.012843	0.000259	0.008756	0.000941	0.001899	2.47e-05	0.006	0.0001
	251.2	0.011969	0.000256	0.008194	0.00093	0.001242	2.42e-05	0.006	0.0001
	251.4	0.011131	0.000252	0.008777	0.000919	0.001171	2.38e-05	0.005	0.0001
	251.6	0.010059	0.000248	0.007937	0.000908	4.36e-06	2.34e-05	0.005	0.0001
	251.8	0.009269	0.000244	0.008843	0.000898	0.000203	2.3e-05	0.005	0.0001
	252	0.008965	0.000241	0.00889	0.000887	0.000739	2.25e-05	0.005	0.0001
	252.2	0.009485	0.000237	0.009575	0.000877	0.001087	2.21e-05	0.006	0.0001
	252.4	0.008901	0.000234	0.009366	0.000866	0.000468	2.17e-05	0.005	0.0001
	252.6	0.009317	0.00023	0.010052	0.000856	0.000934	2.13e-05	0.005	0.0001
	252.8	0.010146	0.000227	0.010046	0.000846	0.001221	2.1e-05	0.005	0.0001
	253	0.011016	0.000224	0.011307	0.000836	0.002504	2.06e-05	0.006	0.0001
	253.2	0.011555	0.00022	0.010767	0.000826	0.002722	2.02e-05	0.006	0.0001
	253.4	0.011338	0.000217	0.011109	0.000816	0.002876	1.98e-05	0.006	0.0001
	253.6	0.011678	0.000214	0.011439	0.000807	0.003192	1.95e-05	0.006	0.0001
	253.8	0.011798	0.000211	0.010883	0.000797	0.002273	1.91e-05	0.005	0.0001
	254	0.01225	0.000208	0.01154	0.000788	0.002099	1.88e-05	0.005	0.0001
	254.2	0.011887	0.000205	0.012074	0.000779	0.002155	1.85e-05	0.005	9e-05
	254.4	0.012835	0.000202	0.012512	0.000769	0.002822	1.81e-05	0.006	9e-05
	254.6	0.013158	0.000199	0.012772	0.00076	0.002939	1.78e-05	0.006	9e-05
	254.8	0.012472	0.000196	0.012915	0.000751	0.002977	1.75e-05	0.006	9e-05
	255	0.012289	0.000193	0.012919	0.000742	0.002716	1.72e-05	0.005	9e-05
	255.2	0.012067	0.00019	0.01223	0.000734	0.002651	1.69e-05	0.005	9e-05
	255.4	0.01176	0.000187	0.012452	0.000725	0.00258	1.66e-05	0.005	9e-05
	255.6	0.010688	0.000184	0.011392	0.000716	0.001666	1.63e-05	0.005	8e-05
	255.8	0.010479	0.000182	0.010854	0.000708	0.001339	1.6e-05	0.005	8e-05
	256	0.00992	0.000179	0.009669	0.0007	0.000493	1.57e-05	0.005	8e-05
	256.2	0.009872	0.000176	0.009039	0.000691	0.000342	1.54e-05	0.006	8e-05
	256.4	0.008737	0.000174	0.008185	0.000683	-0.00037	1.51e-05	0.004	8e-05
	256.6	0.008945	0.000171	0.008147	0.000675	-0.00036	1.48e-05	0.004	8e-05
	256.8	0.009371	0.000169	0.007832	0.000667	3.17e-05	1.46e-05	0.004	8e-05
	257	0.009405	0.000166	0.007877	0.000659	0.000486	1.43e-05	0.004	8e-05
	257.2	0.009722	0.000164	0.007446	0.000651	-0.00014	1.41e-05	0.004	8e-05
	257.4	0.009411	0.000161	0.007565	0.000644	-0.00038	1.38e-05	0.004	7e-05
	257.6	0.009561	0.000159	0.007581	0.000636	-0.00037	1.36e-05	0.004	7e-05
	257.8	0.009244	0.000157	0.007638	0.000629	-0.00077	1.33e-05	0.004	7e-05
	258	0.009175	0.000154	0.008367	0.000621	9.11e-05	1.31e-05	0.004	7e-05
	258.2	0.009275	0.000152	0.009185	0.000614	0.000346	1.28e-05	0.004	7e-05
	258.4	0.010045	0.00015	0.009846	0.000607	0.001705	1.26e-05	0.005	7e-05
	258.6	0.009877	0.000148	0.010523	0.0006	0.002242	1.24e-05	0.005	7e-05
	258.8	0.00993	0.000145	0.010375	0.000592	0.002437	1.22e-05	0.004	7e-05
	259	0.010311	0.000143	0.010655	0.000585	0.002637	1.19e-05	0.004	7e-05
	259.2	0.009636	0.000141	0.009833	0.000579	0.002164	1.17e-05	0.004	7e-05
	259.4	0.009554	0.000139	0.010398	0.000572	0.00212	1.15e-05	0.004	6e-05
	259.6	0.009203	0.000137	0.010351	0.000565	0.001384	1.13e-05	0.004	6e-05
	259.8	0.009545	0.000135	0.010054	0.000558	0.001447	1.11e-05	0.004	6e-05
	260	0.009425	0.000133	0.010197	0.000552	0.001678	1.09e-05	0.004	6e-05
	260.2	0.010028	0.000131	0.010177	0.000545	0.002802	1.07e-05	0.004	6e-05
	260.4	0.010112	0.000129	0.010562	0.000539	0.002607	1.05e-05	0.003	6e-05
	260.6	0.010625	0.000127	0.010765	0.000532	0.002181	1.03e-05	0.004	6e-05
	260.8	0.01077	0.000125	0.010801	0.000526	0.002285	1.01e-05	0.004	6e-05
	261	0.011397	0.000124	0.010608	0.00052	0.002187	9.95e-06	0.004	6e-05
	261.2	0.011718	0.000122	0.010899	0.000514	0.001575	9.77e-06	0.005	6e-05
	261.4	0.010684	0.00012	0.010075	0.000508	0.001127	9.6e-06	0.004	6e-05
	261.6	0.010694	0.000118	0.009816	0.000502	0.001056	9.42e-06	0.004	6e-05
	261.8	0.0108	0.000116	0.01022	0.000496	0.001361	9.25e-06	0.004	5e-05
	262	0.010288	0.000115	0.009655	0.00049	0.00163	9.09e-06	0.004	5e-05
	262.2	0.009688	0.000113	0.008703	0.000484	0.0009	8.92e-06	0.003	5e-05
	262.4	0.010079	0.000111	0.008359	0.000478	0.001619	8.76e-06	0.003	5e-05
	262.6	0.010397	0.00011	0.008558	0.000473	0.001765	8.61e-06	0.004	5e-05
	262.8	0.010737	0.000108	0.008458	0.000467	0.001353	8.45e-06	0.004	5e-05
	263	0.011668	0.000107	0.008848	0.000462	0.001365	8.3e-06	0.004	5e-05
	263.2	0.012082	0.000105	0.009185	0.000456	0.001072	8.15e-06	0.005	5e-05
	263.4	0.013315	0.000103	0.010634	0.000451	0.002724	8e-06	0.005	5e-05
	263.6	0.013067	0.000102	0.010931	0.000446	0.002113	7.86e-06	0.005	5e-05
	263.8	0.012703	0.0001	0.009542	0.00044	0.001921	7.72e-06	0.005	5e-05
	264	0.013322	9.89e-05	0.009663	0.000435	0.002364	7.58e-06	0.005	5e-05
	264.2	0.013557	9.75e-05	0.010031	0.00043	0.002733	7.44e-06	0.005	5e-05
	264.4	0.012944	9.61e-05	0.010433	0.000425	0.001756	7.31e-06	0.005	5e-05
	264.6	0.013161	9.46e-05	0.011097	0.00042	0.001878	7.18e-06	0.006	4e-05
	264.8	0.013081	9.33e-05	0.011263	0.000415	0.002603	7.05e-06	0.006	4e-05
	265	0.013628	9.19e-05	0.011193	0.00041	0.002819	6.92e-06	0.006	4e-05
	265.2	0.012775	9.05e-05	0.01061	0.000405	0.002272	6.8e-06	0.005	4e-05
	265.4	0.011939	8.92e-05	0.009708	0.0004	0.001936	6.67e-06	0.004	4e-05
	265.6	0.01206	8.79e-05	0.009876	0.000396	0.002332	6.55e-06	0.003	4e-05
	265.8	0.011351	8.66e-05	0.009719	0.000391	0.002061	6.44e-06	0.003	4e-05
	266	0.010561	8.53e-05	0.00889	0.000386	0.001821	6.32e-06	0.001	4e-05
	266.2	0.01056	8.41e-05	0.009085	0.000382	0.002417	6.21e-06	0.002	4e-05
	266.4	0.011169	8.28e-05	0.010057	0.000377	0.003438	6.1e-06	0.002	4e-05
	266.6	0.011389	8.16e-05	0.009843	0.000373	0.003181	5.99e-06	0.002	4e-05
	266.8	0.011116	8.04e-05	0.009836	0.000368	0.002762	5.88e-06	0.002	4e-05
	267	0.011514	7.92e-05	0.009684	0.000364	0.003011	5.77e-06	0.003	4e-05
	267.2	0.012042	7.81e-05	0.010489	0.00036	0.003329	5.67e-06	0.003	4e-05
	267.4	0.011857	7.69e-05	0.01067	0.000356	0.00348	5.57e-06	0.003	4e-05
	267.6	0.011065	7.58e-05	0.010063	0.000351	0.002538	5.47e-06	0.003	4e-05
	267.8	0.011257	7.47e-05	0.009751	0.000347	0.003234	5.37e-06	0.004	4e-05
	268	0.011541	7.36e-05	0.010308	0.000343	0.00329	5.27e-06	0.005	4e-05
	268.2	0.01088	7.25e-05	0.010349	0.000339	0.003546	5.18e-06	0.006	3e-05
	268.4	0.011417	7.14e-05	0.010924	0.000335	0.004371	5.08e-06	0.006	3e-05
	268.6	0.012366	7.04e-05	0.011954	0.000331	0.005333	4.99e-06	0.007	3e-05
	268.8	0.012014	6.93e-05	0.012407	0.000327	0.005378	4.9e-06	0.007	3e-05
	269	0.011953	6.83e-05	0.012387	0.000323	0.004349	4.81e-06	0.006	3e-05
	269.2	0.011152	6.73e-05	0.011578	0.00032	0.00348	4.73e-06	0.006	3e-05
	269.4	0.011455	6.63e-05	0.011765	0.000316	0.003412	4.64e-06	0.005	3e-05
	269.6	0.011304	6.53e-05	0.012455	0.000312	0.003514	4.56e-06	0.005	3e-05
	269.8	0.010939	6.44e-05	0.012817	0.000308	0.003268	4.48e-06	0.005	3e-05
	270	0.010484	6.34e-05	0.012809	0.000305	0.003148	4.4e-06	0.004	3e-05
	270.2	0.010081	6.25e-05	0.012065	0.000301	0.003053	4.32e-06	0.005	3e-05
	270.4	0.010181	6.16e-05	0.012273	0.000298	0.002487	4.24e-06	0.004	3e-05
	270.6	0.010251	6.07e-05	0.011294	0.000294	0.001507	4.16e-06	0.005	3e-05
	270.8	0.009701	5.98e-05	0.011409	0.000291	0.00148	4.09e-06	0.005	3e-05
	271	0.010212	5.89e-05	0.011578	0.000287	0.001779	4.01e-06	0.005	3e-05
	271.2	0.010569	5.8e-05	0.012546	0.000284	0.001839	3.94e-06	0.005	3e-05
	271.4	0.009766	5.72e-05	0.012788	0.00028	0.001579	3.87e-06	0.005	3e-05
	271.6	0.009983	5.63e-05	0.011816	0.000277	0.002063	3.8e-06	0.004	3e-05
	271.8	0.010574	5.55e-05	0.012217	0.000274	0.002875	3.73e-06	0.005	3e-05
	272	0.009965	5.47e-05	0.011787	0.000271	0.002334	3.67e-06	0.005	3e-05
	272.2	0.010558	5.39e-05	0.01239	0.000267	0.003734	3.6e-06	0.004	3e-05
	272.4	0.01085	5.31e-05	0.013086	0.000264	0.003643	3.53e-06	0.004	3e-05
	272.6	0.010172	5.23e-05	0.013235	0.000261	0.002632	3.47e-06	0.003	3e-05
	272.8	0.009525	5.15e-05	0.013518	0.000258	0.00196	3.41e-06	0.003	3e-05
	273	0.010069	5.08e-05	0.013486	0.000255	0.001942	3.35e-06	0.004	2e-05
	273.2	0.010297	5e-05	0.012501	0.000252	0.00242	3.29e-06	0.004	2e-05
	273.4	0.010454	4.93e-05	0.012736	0.000249	0.002465	3.23e-06	0.004	2e-05
	273.6	0.00928	4.86e-05	0.011788	0.000246	0.001586	3.17e-06	0.004	2e-05
	273.8	0.008647	4.79e-05	0.010551	0.000243	0.000843	3.11e-06	0.003	2e-05
	274	0.008127	4.72e-05	0.009634	0.00024	0.000129	3.06e-06	0.003	2e-05
	274.2	0.008347	4.65e-05	0.008602	0.000237	-0.00059	3e-06	0.003	2e-05
	274.4	0.008626	4.58e-05	0.008774	0.000235	-0.00071	2.95e-06	0.003	2e-05
	274.6	0.008924	4.51e-05	0.007936	0.000232	-0.00112	2.89e-06	0.003	2e-05
	274.8	0.008921	4.44e-05	0.007601	0.000229	-0.00097	2.84e-06	0.002	2e-05
	275	0.009787	4.38e-05	0.007645	0.000226	-0.00093	2.79e-06	0.002	2e-05
	275.2	0.010101	4.31e-05	0.00782	0.000224	-0.00128	2.74e-06	0.003	2e-05
	275.4	0.010874	4.25e-05	0.008218	0.000221	-0.0007	2.69e-06	0.003	2e-05
	275.6	0.011428	4.19e-05	0.008291	0.000219	3.98e-05	2.64e-06	0.003	2e-05
	275.8	0.011499	4.13e-05	0.009489	0.000216	0.00045	2.6e-06	0.005	2e-05
	276	0.01151	4.07e-05	0.00912	0.000213	0.000587	2.55e-06	0.004	2e-05
	276.2	0.012114	4.01e-05	0.010258	0.000211	0.001744	2.5e-06	0.005	2e-05
	276.4	0.012106	3.95e-05	0.010374	0.000208	0.001461	2.46e-06	0.005	2e-05
	276.6	0.011454	3.89e-05	0.010631	0.000206	0.001282	2.41e-06	0.004	2e-05
	276.8	0.012999	3.83e-05	0.01208	0.000203	0.002573	2.37e-06	0.006	2e-05
	277	0.014386	3.78e-05	0.012709	0.000201	0.003824	2.33e-06	0.007	2e-05
	277.2	0.014749	3.72e-05	0.012923	0.000199	0.004359	2.29e-06	0.008	2e-05
	277.4	0.014555	3.66e-05	0.012816	0.000196	0.004403	2.25e-06	0.008	2e-05
	277.6	0.014174	3.61e-05	0.012245	0.000194	0.004027	2.2e-06	0.008	2e-05
	277.8	0.013747	3.56e-05	0.012128	0.000192	0.003459	2.16e-06	0.008	2e-05
	278	0.01282	3.51e-05	0.011604	0.000189	0.003062	2.13e-06	0.007	2e-05
	278.2	0.01264	3.45e-05	0.010957	0.000187	0.002232	2.09e-06	0.006	2e-05
	278.4	0.012376	3.4e-05	0.010943	0.000185	0.001827	2.05e-06	0.005	2e-05
	278.6	0.012341	3.35e-05	0.010699	0.000183	0.001269	2.01e-06	0.005	2e-05
	278.8	0.011851	3.3e-05	0.010337	0.000181	0.000179	1.98e-06	0.004	2e-05
	279	0.010854	3.25e-05	0.009823	0.000179	-0.0007	1.94e-06	0.004	2e-05
	279.2	0.010056	3.21e-05	0.009424	0.000176	-0.00111	1.91e-06	0.003	2e-05
	279.4	0.00932	3.16e-05	0.00995	0.000174	-0.00107	1.87e-06	0.003	2e-05
	279.6	0.007781	3.11e-05	0.008988	0.000172	-0.00168	1.84e-06	0.003	2e-05
	279.8	0.007192	3.07e-05	0.008225	0.00017	-0.00226	1.81e-06	0.003	2e-05
	280	0.006903	3.02e-05	0.007645	0.000168	-0.0018	1.77e-06	0.002	2e-05
	280.2	0.006055	2.98e-05	0.006643	0.000166	-0.00213	1.74e-06	0.002	1e-05
	280.4	0.005738	2.93e-05	0.005777	0.000164	-0.00269	1.71e-06	0.001	1e-05
	280.6	0.006314	2.89e-05	0.006542	0.000162	-0.00227	1.68e-06	0.001	1e-05
	280.8	0.008077	2.85e-05	0.007209	0.00016	-0.00131	1.65e-06	0.003	1e-05
	281	0.008406	2.81e-05	0.006863	0.000159	-0.00049	1.62e-06	0.004	1e-05
	281.2	0.008047	2.77e-05	0.007282	0.000157	-0.00032	1.59e-06	0.003	1e-05
	281.4	0.007884	2.72e-05	0.007075	0.000155	0.000148	1.56e-06	0.003	1e-05
	281.6	0.008394	2.68e-05	0.007219	0.000153	0.000399	1.53e-06	0.004	1e-05
	281.8	0.009206	2.64e-05	0.007934	0.000151	0.000968	1.51e-06	0.004	1e-05
	282	0.009828	2.61e-05	0.008164	0.000149	0.001371	1.48e-06	0.005	1e-05
	282.2	0.011062	2.57e-05	0.008721	0.000148	0.001748	1.45e-06	0.006	1e-05
	282.4	0.011735	2.53e-05	0.008617	0.000146	0.002109	1.43e-06	0.006	1e-05
	282.6	0.011862	2.49e-05	0.009156	0.000144	0.001742	1.4e-06	0.006	1e-05
	282.8	0.011973	2.46e-05	0.008931	0.000142	0.00199	1.37e-06	0.007	1e-05
	283	0.011715	2.42e-05	0.009057	0.000141	0.002585	1.35e-06	0.007	1e-05
	283.2	0.012544	2.38e-05	0.009696	0.000139	0.002853	1.33e-06	0.008	1e-05
	283.4	0.012541	2.35e-05	0.010239	0.000138	0.003033	1.3e-06	0.009	1e-05
	283.6	0.012678	2.31e-05	0.010271	0.000136	0.002953	1.28e-06	0.009	1e-05
	283.8	0.012832	2.28e-05	0.011165	0.000134	0.003447	1.26e-06	0.009	1e-05
	284	0.011938	2.25e-05	0.010504	0.000133	0.003457	1.23e-06	0.008	1e-05
	284.2	0.011081	2.21e-05	0.009681	0.000131	0.002926	1.21e-06	0.007	1e-05
	284.4	0.011097	2.18e-05	0.011129	0.00013	0.003246	1.19e-06	0.006	1e-05
	284.6	0.011437	2.15e-05	0.011786	0.000128	0.003965	1.17e-06	0.006	1e-05
	284.8	0.010639	2.12e-05	0.011684	0.000127	0.002962	1.15e-06	0.006	1e-05
	285	0.009337	2.09e-05	0.01107	0.000125	0.002101	1.13e-06	0.004	1e-05
	285.2	0.008769	2.06e-05	0.01136	0.000124	0.001082	1.11e-06	0.003	1e-05
	285.4	0.009009	2.03e-05	0.0106	0.000122	0.000781	1.09e-06	0.003	1e-05
	285.6	0.009202	2e-05	0.010063	0.000121	0.000427	1.07e-06	0.002	1e-05
	285.8	0.009205	1.97e-05	0.010412	0.000119	0.000359	1.05e-06	0.001	1e-05
	286	0.008301	1.94e-05	0.00887	0.000118	-0.00104	1.03e-06	0.0008	1e-05
	286.2	0.009117	1.91e-05	0.008631	0.000116	-0.00043	1.01e-06	0.002	1e-05
	286.4	0.009062	1.88e-05	0.007588	0.000115	-0.0008	9.9e-07	0.002	1e-05
	286.6	0.009084	1.85e-05	0.007493	0.000114	-0.00186	9.7e-07	0.002	9e-06
	286.8	0.008968	1.83e-05	0.007126	0.000112	-0.00163	9.6e-07	0.003	9e-06
	287	0.008776	1.8e-05	0.007012	0.000111	-0.00219	9.4e-07	0.003	9e-06
	287.2	0.009583	1.77e-05	0.007586	0.00011	-0.00167	9.2e-07	0.003	9e-06
	287.4	0.009307	1.75e-05	0.008016	0.000108	-0.00105	9.1e-07	0.003	9e-06
	287.6	0.010064	1.72e-05	0.008286	0.000107	-0.00095	8.9e-07	0.004	9e-06
	287.8	0.009887	1.7e-05	0.008237	0.000106	-7.7e-05	8.7e-07	0.003	9e-06
	288	0.009537	1.67e-05	0.00708	0.000105	-0.00025	8.6e-07	0.003	9e-06
	288.2	0.010103	1.65e-05	0.008154	0.000103	0.000113	8.4e-07	0.002	8e-06
	288.4	0.010746	1.62e-05	0.008947	0.000102	0.000467	8.3e-07	0.003	8e-06
	288.6	0.010767	1.6e-05	0.007736	0.000101	0.000326	8.1e-07	0.003	8e-06
	288.8	0.010349	1.57e-05	0.00775	9.98e-05	-3.9e-05	8e-07	0.003	8e-06
	289	0.010911	1.55e-05	0.007652	9.86e-05	-4.5e-05	7.8e-07	0.002	8e-06
	289.2	0.011043	1.53e-05	0.007995	9.75e-05	4.36e-05	7.7e-07	0.003	8e-06
	289.4	0.011364	1.51e-05	0.007792	9.63e-05	-6.4e-05	7.6e-07	0.002	8e-06
	289.6	0.010467	1.48e-05	0.007578	9.52e-05	-0.00037	7.4e-07	0.002	8e-06
	289.8	0.010352	1.46e-05	0.008176	9.4e-05	2.01e-05	7.3e-07	0.002	8e-06
	290	0.010813	1.44e-05	0.008362	9.29e-05	0.000315	7.2e-07	0.003	7e-06
	290.2	0.011557	1.42e-05	0.008422	9.18e-05	0.000301	7e-07	0.003	7e-06
	290.4	0.010498	1.4e-05	0.008114	9.08e-05	-0.00065	6.9e-07	0.002	7e-06
	290.6	0.009958	1.38e-05	0.008087	8.97e-05	-0.0018	6.8e-07	0.002	7e-06
	290.8	0.009907	1.36e-05	0.009167	8.86e-05	-0.00132	6.7e-07	0.002	7e-06
	291	0.009756	1.34e-05	0.009522	8.76e-05	-0.00097	6.5e-07	0.002	7e-06
	291.2	0.010266	1.32e-05	0.009895	8.65e-05	-0.00015	6.4e-07	0.003	7e-06
	291.4	0.009708	1.3e-05	0.009697	8.55e-05	-0.00044	6.3e-07	0.002	7e-06
	291.6	0.010074	1.28e-05	0.009274	8.45e-05	-0.00062	6.2e-07	0.002	7e-06
	291.8	0.009336	1.26e-05	0.008518	8.35e-05	-0.00119	6.1e-07	0.001	7e-06
	292	0.00889	1.24e-05	0.007594	8.25e-05	-0.00183	6e-07	0.0009	6e-06
	292.2	0.008445	1.22e-05	0.007601	8.16e-05	-0.00194	5.9e-07	0.001	6e-06
	292.4	0.008394	1.21e-05	0.00746	8.06e-05	-0.00158	5.8e-07	0.001	6e-06
	292.6	0.008585	1.19e-05	0.0068	7.96e-05	-0.00137	5.6e-07	0.002	6e-06
	292.8	0.009122	1.17e-05	0.007615	7.87e-05	-0.00061	5.5e-07	0.003	6e-06
	293	0.009962	1.15e-05	0.007538	7.78e-05	-0.00049	5.4e-07	0.004	6e-06
	293.2	0.009418	1.14e-05	0.007257	7.69e-05	-0.00064	5.3e-07	0.003	6e-06
	293.4	0.009284	1.12e-05	0.006897	7.59e-05	-0.00054	5.3e-07	0.003	6e-06
	293.6	0.008953	1.1e-05	0.006926	7.5e-05	-0.00032	5.2e-07	0.003	6e-06
	293.8	0.009205	1.09e-05	0.006979	7.42e-05	-0.00013	5.1e-07	0.003	6e-06
	294	0.00939	1.07e-05	0.007037	7.33e-05	-1.3e-05	5e-07	0.004	6e-06
	294.2	0.009286	1.06e-05	0.006244	7.24e-05	-0.00093	4.9e-07	0.003	6e-06
	294.4	0.009315	1.04e-05	0.00722	7.16e-05	-0.0009	4.8e-07	0.003	5e-06
	294.6	0.009696	1.02e-05	0.007289	7.07e-05	-0.00085	4.7e-07	0.004	5e-06
	294.8	0.009962	1.01e-05	0.00765	6.99e-05	-0.0006	4.6e-07	0.004	5e-06
	295	0.009353	9.94e-06	0.007472	6.91e-05	-0.00081	4.5e-07	0.004	5e-06
	295.2	0.010362	9.79e-06	0.00755	6.82e-05	-0.0006	4.5e-07	0.004	5e-06
	295.4	0.009688	9.65e-06	0.007495	6.74e-05	-0.00101	4.4e-07	0.004	5e-06
	295.6	0.009764	9.51e-06	0.007647	6.66e-05	-0.00153	4.3e-07	0.004	5e-06
	295.8	0.009902	9.37e-06	0.007695	6.59e-05	-0.00151	4.2e-07	0.003	5e-06
	296	0.00972	9.23e-06	0.008613	6.51e-05	-0.00054	4.1e-07	0.003	5e-06
	296.2	0.010336	9.09e-06	0.009736	6.43e-05	0.00014	4.1e-07	0.004	5e-06
	296.4	0.010887	8.96e-06	0.010285	6.36e-05	0.000482	4e-07	0.004	5e-06
	296.6	0.011646	8.83e-06	0.009982	6.28e-05	0.000867	3.9e-07	0.004	5e-06
	296.8	0.011146	8.7e-06	0.009831	6.21e-05	0.001103	3.9e-07	0.004	5e-06
	297	0.011206	8.57e-06	0.009703	6.13e-05	0.001385	3.8e-07	0.005	5e-06
	297.2	0.010516	8.44e-06	0.00909	6.06e-05	0.000828	3.7e-07	0.003	4e-06
	297.4	0.01076	8.32e-06	0.00905	5.99e-05	0.00097	3.7e-07	0.004	4e-06
	297.6	0.011141	8.2e-06	0.008782	5.92e-05	9.25e-05	3.6e-07	0.004	4e-06
	297.8	0.010808	8.08e-06	0.008884	5.85e-05	-0.00026	3.5e-07	0.004	4e-06
	298	0.010459	7.96e-06	0.008586	5.78e-05	0.000291	3.5e-07	0.004	4e-06
	298.2	0.009944	7.84e-06	0.00769	5.71e-05	-0.00028	3.4e-07	0.004	4e-06
	298.4	0.009436	7.73e-06	0.007307	5.64e-05	-0.001	3.3e-07	0.003	4e-06
	298.6	0.008836	7.61e-06	0.00694	5.58e-05	-0.00125	3.3e-07	0.004	4e-06
	298.8	0.00879	7.5e-06	0.006487	5.51e-05	-0.00192	3.2e-07	0.003	4e-06
	299	0.008379	7.39e-06	0.006204	5.45e-05	-0.00209	3.2e-07	0.003	4e-06
	299.2	0.008895	7.28e-06	0.006679	5.38e-05	-0.00198	3.1e-07	0.003	4e-06
	299.4	0.008019	7.17e-06	0.006693	5.32e-05	-0.00203	3e-07	0.002	4e-06
	299.6	0.007164	7.07e-06	0.006762	5.26e-05	-0.00239	3e-07	0.002	4e-06
	299.8	0.006863	6.96e-06	0.007044	5.19e-05	-0.00188	2.9e-07	0.001	4e-06
	300	0.00607	6.86e-06	0.006946	5.13e-05	-0.00173	2.9e-07	0.002	4e-06
	300.2	0.006371	6.76e-06	0.006789	5.07e-05	-0.00208	2.8e-07	0.002	4e-06
	300.4	0.006543	6.66e-06	0.006673	5.01e-05	-0.00154	2.8e-07	0.003	4e-06
	300.6	0.00685	6.56e-06	0.006762	4.95e-05	-0.00054	2.7e-07	0.003	4e-06
	300.8	0.006439	6.47e-06	0.007125	4.89e-05	-0.00052	2.7e-07	0.004	3e-06
	301	0.007663	6.37e-06	0.007533	4.84e-05	8.89e-05	2.6e-07	0.004	3e-06
	301.2	0.008799	6.28e-06	0.007516	4.78e-05	0.000602	2.6e-07	0.004	3e-06
	301.4	0.010434	6.19e-06	0.008743	4.72e-05	0.001389	2.5e-07	0.005	3e-06
	301.6	0.010992	6.09e-06	0.009165	4.67e-05	0.001381	2.5e-07	0.005	3e-06
	301.8	0.011421	6e-06	0.010208	4.61e-05	0.002068	2.4e-07	0.006	3e-06
	302	0.011199	5.92e-06	0.009442	4.56e-05	0.002259	2.4e-07	0.005	3e-06
	302.2	0.011794	5.83e-06	0.009516	4.5e-05	0.001986	2.4e-07	0.005	3e-06
	302.4	0.012071	5.74e-06	0.009709	4.45e-05	0.001397	2.3e-07	0.006	3e-06
	302.6	0.01233	5.66e-06	0.009878	4.4e-05	0.001415	2.3e-07	0.006	3e-06
	302.8	0.01213	5.58e-06	0.009231	4.35e-05	0.001025	2.2e-07	0.006	3e-06
	303	0.011523	5.49e-06	0.00926	4.3e-05	0.000364	2.2e-07	0.006	3e-06
	303.2	0.011057	5.41e-06	0.009305	4.24e-05	-0.00015	2.2e-07	0.006	3e-06
	303.4	0.009668	5.33e-06	0.007903	4.19e-05	-0.00149	2.1e-07	0.005	3e-06
	303.6	0.009011	5.25e-06	0.007936	4.14e-05	-0.00254	2.1e-07	0.005	3e-06
	303.8	0.009095	5.18e-06	0.007881	4.1e-05	-0.00253	2e-07	0.005	3e-06
	304	0.008526	5.1e-06	0.007302	4.05e-05	-0.00331	2e-07	0.005	3e-06
	304.2	0.008858	5.03e-06	0.007983	4e-05	-0.00315	2e-07	0.005	3e-06
	304.4	0.008922	4.95e-06	0.007827	3.95e-05	-0.00268	1.9e-07	0.005	3e-06
	304.6	0.007575	4.88e-06	0.007089	3.91e-05	-0.00309	1.9e-07	0.004	3e-06
	304.8	0.007194	4.81e-06	0.006849	3.86e-05	-0.0037	1.9e-07	0.003	3e-06
	305	0.007805	4.74e-06	0.006039	3.81e-05	-0.00305	1.8e-07	0.003	3e-06
	305.2	0.00804	4.67e-06	0.006106	3.77e-05	-0.00295	1.8e-07	0.002	3e-06
	305.4	0.007517	4.6e-06	0.006213	3.72e-05	-0.00356	1.8e-07	0.001	2e-06
	305.6	0.007582	4.53e-06	0.005691	3.68e-05	-0.00356	1.7e-07	0.0009	2e-06
	305.8	0.008345	4.46e-06	0.005912	3.64e-05	-0.00374	1.7e-07	0.0008	2e-06
	306	0.008807	4.4e-06	0.005924	3.59e-05	-0.00322	1.7e-07	0.0006	2e-06
	306.2	0.010289	4.33e-06	0.006593	3.55e-05	-0.00263	1.6e-07	0.001	2e-06
	306.4	0.010789	4.27e-06	0.006713	3.51e-05	-0.00215	1.6e-07	0.002	2e-06
	306.6	0.011724	4.21e-06	0.006855	3.47e-05	-0.00134	1.6e-07	0.002	2e-06
	306.8	0.012174	4.14e-06	0.007076	3.43e-05	-0.00091	1.6e-07	0.002	2e-06
	307	0.012767	4.08e-06	0.007731	3.39e-05	-0.00095	1.5e-07	0.002	2e-06
	307.2	0.012314	4.02e-06	0.007065	3.35e-05	-0.00127	1.5e-07	0.002	2e-06
	307.4	0.012367	3.96e-06	0.00723	3.31e-05	-0.00079	1.5e-07	0.002	2e-06
	307.6	0.013208	3.91e-06	0.008513	3.27e-05	4.43e-05	1.4e-07	0.003	2e-06
	307.8	0.013104	3.85e-06	0.008383	3.23e-05	4.1e-07	1.4e-07	0.003	2e-06
	308	0.012151	3.79e-06	0.008903	3.19e-05	-0.00104	1.4e-07	0.003	2e-06
	308.2	0.012174	3.74e-06	0.009815	3.15e-05	-0.00118	1.4e-07	0.004	2e-06
	308.4	0.011669	3.68e-06	0.008993	3.12e-05	-0.0019	1.3e-07	0.003	2e-06
	308.6	0.010522	3.63e-06	0.008897	3.08e-05	-0.002	1.3e-07	0.003	2e-06
	308.8	0.010013	3.57e-06	0.008578	3.04e-05	-0.00258	1.3e-07	0.002	2e-06
	309	0.009625	3.52e-06	0.007995	3.01e-05	-0.00288	1.3e-07	0.002	2e-06
	309.2	0.008889	3.47e-06	0.007703	2.97e-05	-0.00344	1.3e-07	0.001	2e-06
	309.4	0.008657	3.42e-06	0.007079	2.94e-05	-0.00353	1.2e-07	0.001	2e-06
	309.6	0.009629	3.37e-06	0.00749	2.9e-05	-0.0029	1.2e-07	0.002	2e-06
	309.8	0.010668	3.32e-06	0.009142	2.87e-05	-0.00239	1.2e-07	0.003	2e-06
	310	0.010929	3.27e-06	0.009717	2.83e-05	-0.00178	1.2e-07	0.004	2e-06
	310.2	0.011278	3.22e-06	0.010103	2.8e-05	-0.0012	1.1e-07	0.005	2e-06
	310.4	0.011459	3.17e-06	0.009312	2.77e-05	-0.00107	1.1e-07	0.005	2e-06
	310.6	0.011211	3.13e-06	0.009114	2.74e-05	-0.00158	1.1e-07	0.005	2e-06
	310.8	0.010447	3.08e-06	0.008504	2.7e-05	-0.00172	1.1e-07	0.004	2e-06
	311	0.009565	3.04e-06	0.00798	2.67e-05	-0.00193	1.1e-07	0.003	2e-06
	311.2	0.008815	2.99e-06	0.006533	2.64e-05	-0.00229	1e-07	0.002	2e-06
	311.4	0.00892	2.95e-06	0.006658	2.61e-05	-0.00132	1e-07	0.003	2e-06
	311.6	0.009127	2.9e-06	0.006457	2.58e-05	-0.00175	1e-07	0.003	2e-06
	311.8	0.009067	2.86e-06	0.006732	2.55e-05	-0.00233	1e-07	0.002	2e-06
	312	0.009194	2.82e-06	0.007635	2.52e-05	-0.00205	1e-07	0.003	2e-06
	312.2	0.009284	2.78e-06	0.008024	2.49e-05	-0.00202	1e-07	0.003	2e-06
	312.4	0.008845	2.74e-06	0.007536	2.46e-05	-0.00187	9e-08	0.003	2e-06
	312.6	0.008423	2.7e-06	0.007761	2.43e-05	-0.00174	9e-08	0.003	2e-06
	312.8	0.008199	2.66e-06	0.00762	2.4e-05	-0.00188	9e-08	0.002	1e-06
	313	0.008496	2.62e-06	0.007463	2.37e-05	-0.00115	9e-08	0.003	1e-06
	313.2	0.008865	2.58e-06	0.007527	2.34e-05	-0.00126	9e-08	0.003	1e-06
	313.4	0.009334	2.54e-06	0.007955	2.32e-05	-0.00112	9e-08	0.004	1e-06
	313.6	0.009769	2.5e-06	0.008673	2.29e-05	-0.00062	8e-08	0.005	1e-06
	313.8	0.009871	2.47e-06	0.009547	2.26e-05	8.88e-05	8e-08	0.006	1e-06
	314	0.009664	2.43e-06	0.009513	2.24e-05	0.000352	8e-08	0.006	1e-06
	314.2	0.008885	2.39e-06	0.008889	2.21e-05	-0.00021	8e-08	0.005	1e-06
	314.4	0.008764	2.36e-06	0.008293	2.18e-05	-0.00056	8e-08	0.004	1e-06
	314.6	0.008432	2.32e-06	0.008431	2.16e-05	-0.00083	8e-08	0.004	1e-06
	314.8	0.008013	2.29e-06	0.007788	2.13e-05	-0.00148	8e-08	0.003	1e-06
	315	0.008347	2.26e-06	0.007402	2.11e-05	-0.00152	7e-08	0.002	1e-06
	315.2	0.008538	2.22e-06	0.00697	2.08e-05	-0.00192	7e-08	0.002	1e-06
	315.4	0.008761	2.19e-06	0.007123	2.06e-05	-0.00192	7e-08	0.002	1e-06
	315.6	0.008183	2.16e-06	0.007001	2.03e-05	-0.00253	7e-08	0.001	1e-06
	315.8	0.008466	2.13e-06	0.007596	2.01e-05	-0.00246	7e-08	0.001	1e-06
	316	0.008598	2.1e-06	0.008388	1.99e-05	-0.00189	7e-08	0.001	1e-06
	316.2	0.008315	2.06e-06	0.007982	1.96e-05	-0.00242	7e-08	0.0003	1e-06
	316.4	0.008148	2.03e-06	0.007411	1.94e-05	-0.0023	7e-08	0.0007	1e-06
	316.6	0.008531	2e-06	0.007675	1.92e-05	-0.00204	6e-08	0.001	1e-06
	316.8	0.008612	1.98e-06	0.007547	1.89e-05	-0.00135	6e-08	0.002	1e-06
	317	0.008096	1.95e-06	0.007136	1.87e-05	-0.00153	6e-08	0.003	1e-06
	317.2	0.008159	1.92e-06	0.007347	1.85e-05	-0.00259	6e-08	0.003	1e-06
	317.4	0.007435	1.89e-06	0.007146	1.83e-05	-0.00222	6e-08	0.003	1e-06
	317.6	0.00716	1.86e-06	0.006665	1.81e-05	-0.00172	6e-08	0.003	1e-06
	317.8	0.007112	1.83e-06	0.006971	1.78e-05	-0.00109	6e-08	0.002	1e-06
	318	0.006818	1.81e-06	0.006912	1.76e-05	-0.00076	6e-08	0.002	1e-06
	318.2	0.005913	1.78e-06	0.006495	1.74e-05	-0.00105	6e-08	0.001	1e-06
	318.4	0.007453	1.75e-06	0.00745	1.72e-05	-0.0001	5e-08	0.002	1e-06
	318.6	0.007906	1.73e-06	0.007795	1.7e-05	-0.00029	5e-08	0.003	1e-06
	318.8	0.007802	1.7e-06	0.007819	1.68e-05	-0.00054	5e-08	0.003	1e-06
	319	0.007823	1.68e-06	0.007407	1.66e-05	-0.00013	5e-08	0.002	1e-06
	319.2	0.008188	1.65e-06	0.007499	1.64e-05	-0.00041	5e-08	0.002	9e-07
	319.4	0.008289	1.63e-06	0.007097	1.62e-05	-0.00043	5e-08	0.002	9e-07
	319.6	0.00843	1.6e-06	0.007888	1.6e-05	0.000248	5e-08	0.003	9e-07
	319.8	0.009021	1.58e-06	0.007983	1.58e-05	0.000597	5e-08	0.002	9e-07
	320	0.008534	1.56e-06	0.007492	1.57e-05	0.000117	5e-08	0.002	9e-07
	320.2	0.008773	1.54e-06	0.006426	1.55e-05	7.88e-05	5e-08	0.003	9e-07
	320.4	0.008627	1.51e-06	0.00651	1.53e-05	0.000392	5e-08	0.003	9e-07
	320.6	0.008156	1.49e-06	0.006947	1.51e-05	0.000857	4e-08	0.003	9e-07
	320.8	0.007519	1.47e-06	0.00659	1.49e-05	0.001082	4e-08	0.003	8e-07
	321	0.006982	1.45e-06	0.006989	1.48e-05	0.00101	4e-08	0.003	8e-07
	321.2	0.007041	1.43e-06	0.007738	1.46e-05	0.001359	4e-08	0.003	8e-07
	321.4	0.006974	1.4e-06	0.008029	1.44e-05	0.00242	4e-08	0.002	8e-07
	321.6	0.00744	1.38e-06	0.008078	1.42e-05	0.002668	4e-08	0.003	8e-07
	321.8	0.007589	1.36e-06	0.008679	1.41e-05	0.003164	4e-08	0.003	8e-07
	322	0.007524	1.34e-06	0.008696	1.39e-05	0.002866	4e-08	0.003	8e-07
	322.2	0.007919	1.32e-06	0.009514	1.37e-05	0.002707	4e-08	0.003	8e-07
	322.4	0.009202	1.3e-06	0.009792	1.36e-05	0.003085	4e-08	0.004	8e-07
	322.6	0.008676	1.28e-06	0.009079	1.34e-05	0.002412	4e-08	0.004	7e-07
	322.8	0.009423	1.27e-06	0.008565	1.33e-05	0.002393	4e-08	0.005	7e-07
	323	0.009395	1.25e-06	0.008047	1.31e-05	0.002336	4e-08	0.004	7e-07
	323.2	0.010095	1.23e-06	0.007667	1.29e-05	0.002203	4e-08	0.004	7e-07
	323.4	0.010015	1.21e-06	0.007306	1.28e-05	0.002581	3e-08	0.004	7e-07
	323.6	0.009701	1.19e-06	0.006668	1.26e-05	0.001505	3e-08	0.003	7e-07
	323.8	0.008531	1.18e-06	0.005262	1.25e-05	0.000313	3e-08	0.002	7e-07
	324	0.00811	1.16e-06	0.004644	1.23e-05	-0.00025	3e-08	0.001	7e-07
	324.2	0.008301	1.14e-06	0.004199	1.22e-05	-8.1e-05	3e-08	0.001	7e-07
	324.4	0.008536	1.12e-06	0.003981	1.21e-05	0.000121	3e-08	0.0009	7e-07
	324.6	0.008242	1.11e-06	0.00403	1.19e-05	0.000574	3e-08	0.0003	6e-07
	324.8	0.008674	1.09e-06	0.004413	1.18e-05	0.001205	3e-08	0.0009	6e-07
	325	0.009343	1.08e-06	0.005038	1.16e-05	0.001944	3e-08	0.0006	6e-07
	325.2	0.008764	1.06e-06	0.004701	1.15e-05	0.001836	3e-08	0	6e-07
	325.4	0.008862	1.04e-06	0.004632	1.14e-05	0.00122	3e-08	0	6e-07
	325.6	0.008561	1.03e-06	0.004981	1.12e-05	0.000935	3e-08	6e-05	6e-07
	325.8	0.008133	1.01e-06	0.005177	1.11e-05	0.000179	3e-08	0.0004	6e-07
	326	0.008866	1e-06	0.006372	1.1e-05	0.000118	3e-08	0.0008	6e-07
	326.2	0.008723	9.8e-07	0.006996	1.08e-05	0.00044	3e-08	0.0009	6e-07
	326.4	0.00826	9.7e-07	0.006543	1.07e-05	0.000193	3e-08	0.001	6e-07
	326.6	0.008332	9.6e-07	0.006342	1.06e-05	-0.00091	3e-08	0.001	6e-07
	326.8	0.009149	9.4e-07	0.007427	1.05e-05	-0.00047	3e-08	0.001	6e-07
	327	0.00893	9.3e-07	0.007964	1.03e-05	-0.00043	2e-08	0.0006	5e-07
	327.2	0.008865	9.1e-07	0.007659	1.02e-05	-0.00074	2e-08	0.0004	5e-07
	327.4	0.00834	9e-07	0.007502	1.01e-05	-0.00127	2e-08	0.0003	5e-07
	327.6	0.007922	8.9e-07	0.006609	9.97e-06	-0.00238	2e-08	0	5e-07
	327.8	0.007962	8.7e-07	0.00727	9.85e-06	-0.00244	2e-08	0	5e-07
	328	0.009463	8.6e-07	0.008353	9.73e-06	-0.00163	2e-08	0	5e-07
	328.2	0.010328	8.5e-07	0.008042	9.62e-06	-0.0018	2e-08	0	5e-07
	328.4	0.010852	8.4e-07	0.008261	9.51e-06	-0.00175	2e-08	0	5e-07
	328.6	0.011348	8.2e-07	0.009067	9.39e-06	-0.00136	2e-08	0.0003	5e-07
	328.8	0.011317	8.1e-07	0.008965	9.28e-06	-0.00168	2e-08	0.0006	5e-07
	329	0.010512	8e-07	0.008396	9.17e-06	-0.00214	2e-08	0	5e-07
	329.2	0.009513	7.9e-07	0.008101	9.06e-06	-0.00263	2e-08	0	5e-07
	329.4	0.009512	7.8e-07	0.008268	8.96e-06	-0.00307	2e-08	0	5e-07
	329.6	0.009321	7.6e-07	0.009005	8.85e-06	-0.00185	2e-08	0.001	5e-07
	329.8	0.009622	7.5e-07	0.009525	8.75e-06	-0.00162	2e-08	0.002	4e-07
	330	0.010048	7.4e-07	0.010556	8.64e-06	-0.00031	2e-08	0.003	4e-07
	330.2	0.009735	7.3e-07	0.010491	8.54e-06	0.000118	2e-08	0.003	4e-07
	330.4	0.009686	7.2e-07	0.009861	8.44e-06	-0.0001	2e-08	0.003	4e-07
	330.6	0.010785	7.1e-07	0.010728	8.34e-06	0.000236	2e-08	0.004	4e-07
	330.8	0.010365	7e-07	0.010551	8.24e-06	0.000772	2e-08	0.004	4e-07
	331	0.009867	6.9e-07	0.009564	8.15e-06	0.00068	2e-08	0.004	4e-07
	331.2	0.009196	6.8e-07	0.008626	8.05e-06	0.000374	2e-08	0.005	4e-07
	331.4	0.008967	6.7e-07	0.008154	7.95e-06	-0.00011	2e-08	0.004	4e-07
	331.6	0.009573	6.6e-07	0.007674	7.86e-06	9.75e-05	2e-08	0.004	4e-07
	331.8	0.009525	6.5e-07	0.007227	7.77e-06	-0.00044	2e-08	0.004	4e-07
	332	0.010807	6.4e-07	0.007683	7.68e-06	0.001072	2e-08	0.004	4e-07
	332.2	0.010675	6.3e-07	0.006993	7.59e-06	0.000187	2e-08	0.003	4e-07
	332.4	0.010268	6.2e-07	0.007083	7.5e-06	8.08e-05	2e-08	0.003	4e-07
	332.6	0.010869	6.1e-07	0.006861	7.41e-06	-0.00016	1e-08	0.003	4e-07
	332.8	0.010376	6e-07	0.006309	7.32e-06	-0.00112	1e-08	0.002	4e-07
	333	0.009668	5.9e-07	0.00622	7.23e-06	-0.00125	1e-08	0.001	4e-07
	333.2	0.009771	5.9e-07	0.006023	7.15e-06	-0.00137	1e-08	0.0008	4e-07
	333.4	0.009467	5.8e-07	0.005773	7.06e-06	-0.0016	1e-08	0.0003	3e-07
	333.6	0.009294	5.7e-07	0.005818	6.98e-06	-0.0013	1e-08	0.0004	3e-07
	333.8	0.009702	5.6e-07	0.006751	6.9e-06	-0.00109	1e-08	0.0003	3e-07
	334	0.009893	5.5e-07	0.007777	6.82e-06	-0.00096	1e-08	0.0005	3e-07
	334.2	0.010037	5.4e-07	0.007999	6.74e-06	-0.0013	1e-08	0	3e-07
	334.4	0.010315	5.4e-07	0.008196	6.66e-06	-0.00218	1e-08	0	3e-07
	334.6	0.010709	5.3e-07	0.009034	6.58e-06	-0.00184	1e-08	0.0003	3e-07
	334.8	0.010153	5.2e-07	0.008122	6.5e-06	-0.00233	1e-08	0.0007	3e-07
	335	0.010502	5.1e-07	0.0081	6.42e-06	-0.00189	1e-08	0.002	3e-07
	335.2	0.010755	5e-07	0.00871	6.35e-06	-0.0018	1e-08	0.002	3e-07
	335.4	0.01155	5e-07	0.008963	6.27e-06	-0.00155	1e-08	0.002	3e-07
	335.6	0.010865	4.9e-07	0.008529	6.2e-06	-0.00199	1e-08	0.002	3e-07
	335.8	0.010537	4.8e-07	0.008719	6.13e-06	-0.00196	1e-08	0.002	3e-07
	336	0.011161	4.8e-07	0.008941	6.05e-06	-0.00126	1e-08	0.003	3e-07
	336.2	0.010707	4.7e-07	0.008845	5.98e-06	-0.00152	1e-08	0.003	3e-07
	336.4	0.010126	4.6e-07	0.008278	5.91e-06	-0.00228	1e-08	0.002	3e-07
	336.6	0.010146	4.6e-07	0.008322	5.84e-06	-0.00252	1e-08	0.002	3e-07
	336.8	0.00935	4.5e-07	0.008325	5.77e-06	-0.0024	1e-08	0.002	3e-07
	337	0.008835	4.4e-07	0.008427	5.7e-06	-0.00167	1e-08	0.002	3e-07
	337.2	0.008818	4.4e-07	0.008765	5.64e-06	-0.0009	1e-08	0.002	3e-07
	337.4	0.00857	4.3e-07	0.009597	5.57e-06	-0.00033	1e-08	0.002	3e-07
	337.6	0.008886	4.2e-07	0.01053	5.5e-06	0.000439	1e-08	0.003	3e-07
	337.8	0.008895	4.2e-07	0.011505	5.44e-06	0.001295	1e-08	0.003	3e-07
	338	0.009019	4.1e-07	0.012009	5.38e-06	0.001082	1e-08	0.003	3e-07
	338.2	0.009555	4e-07	0.012183	5.31e-06	0.001845	1e-08	0.003	2e-07
	338.4	0.010056	4e-07	0.012642	5.25e-06	0.00198	1e-08	0.003	2e-07
	338.6	0.010408	3.9e-07	0.012195	5.19e-06	0.002925	1e-08	0.003	2e-07
	338.8	0.010817	3.9e-07	0.01151	5.13e-06	0.003075	1e-08	0.003	2e-07
	339	0.011408	3.8e-07	0.0116	5.07e-06	0.003629	1e-08	0.003	2e-07
	339.2	0.011793	3.8e-07	0.011913	5.01e-06	0.003322	1e-08	0.003	2e-07
	339.4	0.011718	3.7e-07	0.011391	4.95e-06	0.00269	1e-08	0.003	2e-07
	339.6	0.010677	3.6e-07	0.00987	4.89e-06	0.001137	1e-08	0.002	2e-07
	339.8	0.010781	3.6e-07	0.009229	4.83e-06	0.000577	1e-08	0.002	2e-07
	340	0.010012	3.5e-07	0.007803	4.77e-06	-0.00043	1e-08	0.002	2e-07
	340.2	0.008957	3.5e-07	0.007064	4.72e-06	-0.00132	1e-08	0.001	2e-07
	340.4	0.008103	3.4e-07	0.006096	4.66e-06	-0.00328	1e-08	0.0006	2e-07
	340.6	0.00741	3.4e-07	0.005681	4.61e-06	-0.00364	1e-08	7e-05	2e-07
	340.8	0.007031	3.3e-07	0.005853	4.55e-06	-0.00372	1e-08	0.0002	2e-07
	341	0.006406	3.3e-07	0.005848	4.5e-06	-0.0038	1e-08	0	2e-07
	341.2	0.005987	3.2e-07	0.005859	4.45e-06	-0.00436	1e-08	0.0002	2e-07
	341.4	0.006248	3.2e-07	0.006054	4.39e-06	-0.00433	1e-08	0.0008	2e-07
	341.6	0.006186	3.1e-07	0.005952	4.34e-06	-0.00405	1e-08	0.0009	2e-07
	341.8	0.006302	3.1e-07	0.006077	4.29e-06	-0.004	1e-08	0	2e-07
	342	0.00712	3.1e-07	0.006464	4.24e-06	-0.0034	1e-08	2e-05	2e-07
	342.2	0.007891	3e-07	0.007185	4.19e-06	-0.00226	1e-08	0.0007	2e-07
	342.4	0.008251	3e-07	0.00747	4.14e-06	-0.00238	1e-08	0.0004	2e-07
	342.6	0.009341	2.9e-07	0.007623	4.09e-06	-0.00181	1e-08	0.001	2e-07
	342.8	0.00999	2.9e-07	0.007787	4.04e-06	-0.00158	1e-08	0.001	2e-07
	343	0.010177	2.8e-07	0.008351	3.99e-06	-0.00142	1e-08	0.002	2e-07
	343.2	0.010108	2.8e-07	0.008137	3.95e-06	-0.00149	1e-08	0.002	2e-07
	343.4	0.01049	2.7e-07	0.008401	3.9e-06	-0.00176	1e-08	0.002	2e-07
	343.6	0.010306	2.7e-07	0.007791	3.85e-06	-0.00261	1e-08	0.003	2e-07
	343.8	0.010187	2.7e-07	0.008641	3.81e-06	-0.00235	1e-08	0.003	2e-07
	344	0.00986	2.6e-07	0.009178	3.76e-06	-0.0028	1e-08	0.004	2e-07
	344.2	0.009788	2.6e-07	0.008723	3.72e-06	-0.00304	1e-08	0.004	2e-07
	344.4	0.009408	2.6e-07	0.008579	3.68e-06	-0.00342	1e-08	0.004	2e-07
	344.6	0.008854	2.5e-07	0.008708	3.63e-06	-0.00393	1e-08	0.004	2e-07
	344.8	0.008998	2.5e-07	0.009351	3.59e-06	-0.00322	0	0.004	2e-07
	345	0.008916	2.4e-07	0.009219	3.55e-06	-0.00325	0	0.004	2e-07
	345.2	0.009446	2.4e-07	0.009067	3.51e-06	-0.00316	0	0.005	2e-07
	345.4	0.00988	2.4e-07	0.009083	3.46e-06	-0.00199	0	0.005	2e-07
	345.6	0.009694	2.3e-07	0.008609	3.42e-06	-0.00176	0	0.005	1e-07
	345.8	0.010375	2.3e-07	0.009274	3.38e-06	-0.00091	0	0.005	1e-07
	346	0.010697	2.3e-07	0.00939	3.34e-06	-0.00038	0	0.006	1e-07
	346.2	0.011383	2.2e-07	0.009774	3.3e-06	0.000459	0	0.006	1e-07
	346.4	0.011369	2.2e-07	0.009199	3.26e-06	0.000543	0	0.006	1e-07
	346.6	0.011327	2.2e-07	0.00933	3.23e-06	0.000652	0	0.006	1e-07
	346.8	0.011102	2.1e-07	0.009316	3.19e-06	0.000589	0	0.006	1e-07
	347	0.010054	2.1e-07	0.008365	3.15e-06	6.52e-05	0	0.005	1e-07
	347.2	0.009378	2.1e-07	0.008529	3.11e-06	-0.00033	0	0.005	1e-07
	347.4	0.009589	2e-07	0.009577	3.08e-06	-0.00043	0	0.004	1e-07
	347.6	0.009242	2e-07	0.009687	3.04e-06	-0.00064	0	0.004	1e-07
	347.8	0.008961	2e-07	0.009948	3e-06	-0.00081	0	0.003	1e-07
	348	0.008761	2e-07	0.009772	2.97e-06	-0.00137	0	0.003	1e-07
	348.2	0.008322	1.9e-07	0.008411	2.93e-06	-0.00171	0	0.002	1e-07
	348.4	0.00853	1.9e-07	0.009426	2.9e-06	-0.00144	0	0.002	1e-07
	348.6	0.008162	1.9e-07	0.00946	2.86e-06	-0.00243	0	0.002	1e-07
	348.8	0.009617	1.8e-07	0.010094	2.83e-06	-0.00163	0	0.002	1e-07
	349	0.009948	1.8e-07	0.009829	2.8e-06	-0.00121	0	0.002	1e-07
	349.2	0.009527	1.8e-07	0.009357	2.76e-06	-0.00122	0	0.003	1e-07
	349.4	0.008901	1.8e-07	0.008826	2.73e-06	-0.00115	0	0.002	1e-07
	349.6	0.009241	1.7e-07	0.00817	2.7e-06	-0.00104	0	0.002	1e-07
	349.8	0.009625	1.7e-07	0.007752	2.67e-06	-0.001	0	0.003	1e-07
	350	0.010612	1.7e-07	0.007437	2.64e-06	-0.00069	0	0.003	1e-07
	350.2	0.011127	1.7e-07	0.006371	2.61e-06	-0.00032	0	0.003	1e-07
	350.4	0.011122	1.6e-07	0.005339	2.57e-06	-0.00037	0	0.003	1e-07
	350.6	0.010753	1.6e-07	0.005265	2.54e-06	-0.0007	0	0.002	1e-07
	350.8	0.010278	1.6e-07	0.004588	2.51e-06	-0.00108	0	0.003	1e-07
	351	0.009252	1.6e-07	0.004532	2.48e-06	-0.00093	0	0.002	1e-07
	351.2	0.00857	1.5e-07	0.005115	2.46e-06	-0.0013	0	0.002	1e-07
	351.4	0.007659	1.5e-07	0.004747	2.43e-06	-0.00196	0	0.002	1e-07
	351.6	0.007304	1.5e-07	0.004757	2.4e-06	-0.00221	0	0.001	9e-08
	351.8	0.006826	1.5e-07	0.005054	2.37e-06	-0.00278	0	0.001	9e-08
	352	0.006648	1.5e-07	0.005173	2.34e-06	-0.00343	0	0.0005	9e-08
	352.2	0.006662	1.4e-07	0.005057	2.31e-06	-0.00396	0	0.0004	9e-08
	352.4	0.00727	1.4e-07	0.005872	2.29e-06	-0.0041	0	0.0002	9e-08
	352.6	0.006589	1.4e-07	0.005268	2.26e-06	-0.00471	0	0	9e-08
	352.8	0.007416	1.4e-07	0.005907	2.23e-06	-0.00431	0	0	9e-08
	353	0.006832	1.3e-07	0.005194	2.21e-06	-0.00367	0	0	9e-08
	353.2	0.006264	1.3e-07	0.00554	2.18e-06	-0.00397	0	0	8e-08
	353.4	0.006958	1.3e-07	0.005647	2.15e-06	-0.00336	0	7e-05	8e-08
	353.6	0.008222	1.3e-07	0.005183	2.13e-06	-0.00322	0	0.0002	8e-08
	353.8	0.008015	1.3e-07	0.004327	2.1e-06	-0.00362	0	0	8e-08
	354	0.008258	1.3e-07	0.003738	2.08e-06	-0.00324	0	0	8e-08
	354.2	0.007773	1.2e-07	0.002538	2.05e-06	-0.00347	0	0	8e-08
	354.4	0.007925	1.2e-07	0.003121	2.03e-06	-0.00265	0	0	8e-08
	354.6	0.007102	1.2e-07	0.003397	2.01e-06	-0.00297	0	0	8e-08
	354.8	0.00633	1.2e-07	0.00352	1.98e-06	-0.00323	0	0	8e-08
	355	0.005902	1.2e-07	0.003974	1.96e-06	-0.00305	0	0.0003	7e-08
	355.2	0.005534	1.1e-07	0.004413	1.94e-06	-0.00444	0	0.0001	7e-08
	355.4	0.005597	1.1e-07	0.004789	1.91e-06	-0.00459	0	0	7e-08
	355.6	0.007193	1.1e-07	0.00615	1.89e-06	-0.00373	0	0.001	7e-08
	355.8	0.007922	1.1e-07	0.006811	1.87e-06	-0.0036	0	0.002	7e-08
	356	0.007995	1.1e-07	0.006802	1.85e-06	-0.00349	0	0.002	7e-08
	356.2	0.008033	1.1e-07	0.006843	1.82e-06	-0.00335	0	0.002	7e-08
	356.4	0.00801	1e-07	0.007291	1.8e-06	-0.00288	0	0.002	7e-08
	356.6	0.008129	1e-07	0.007475	1.78e-06	-0.00222	0	0.003	7e-08
	356.8	0.009019	1e-07	0.008134	1.76e-06	-0.00142	0	0.004	7e-08
	357	0.009484	1e-07	0.008068	1.74e-06	-0.00057	0	0.005	6e-08
	357.2	0.009527	1e-07	0.008737	1.72e-06	-0.00027	0	0.004	6e-08
	357.4	0.010427	1e-07	0.008955	1.7e-06	0.000351	0	0.005	6e-08
	357.6	0.01035	1e-07	0.008339	1.68e-06	0.000388	0	0.004	6e-08
	357.8	0.009441	9e-08	0.008257	1.66e-06	0.000826	0	0.003	6e-08
	358	0.009687	9e-08	0.008749	1.64e-06	0.001035	0	0.004	6e-08
	358.2	0.009178	9e-08	0.00867	1.62e-06	-9.1e-05	0	0.002	6e-08
	358.4	0.008905	9e-08	0.008708	1.6e-06	-0.00021	0	0.002	6e-08
	358.6	0.007591	9e-08	0.008092	1.58e-06	-0.00136	0	0.0008	6e-08
	358.8	0.007241	9e-08	0.007855	1.56e-06	-0.00171	0	0.0006	6e-08
	359	0.00716	9e-08	0.007501	1.54e-06	-0.00262	0	0	6e-08
	359.2	0.007033	9e-08	0.008318	1.53e-06	-0.00284	0	0	6e-08
	359.4	0.006913	8e-08	0.008096	1.51e-06	-0.00226	0	0	5e-08
	359.6	0.006736	8e-08	0.007763	1.49e-06	-0.00283	0	0	5e-08
	359.8	0.006304	8e-08	0.007333	1.47e-06	-0.00314	0	0	5e-08
	360	0.005842	8e-08	0.00672	1.46e-06	-0.00384	0	0	5e-08
	360.2	0.006345	8e-08	0.006612	1.44e-06	-0.0042	0	0	5e-08
	360.4	0.007228	8e-08	0.006388	1.42e-06	-0.00368	0	0	5e-08
	360.6	0.008288	8e-08	0.006435	1.4e-06	-0.00255	0	0	5e-08
	360.8	0.009735	8e-08	0.006651	1.39e-06	-0.00098	0	0.001	5e-08
	361	0.010481	7e-08	0.0068	1.37e-06	-0.00042	0	0.002	5e-08
	361.2	0.01118	7e-08	0.007188	1.36e-06	0.000342	0	0.001	5e-08
	361.4	0.011724	7e-08	0.006992	1.34e-06	0.00114	0	0.002	5e-08
	361.6	0.012282	7e-08	0.007652	1.32e-06	0.001686	0	0.002	5e-08
	361.8	0.012704	7e-08	0.008436	1.31e-06	0.002168	0	0.003	5e-08
	362	0.013165	7e-08	0.008978	1.29e-06	0.002007	0	0.004	5e-08
	362.2	0.012197	7e-08	0.007753	1.28e-06	0.000643	0	0.003	4e-08
	362.4	0.012151	7e-08	0.00791	1.26e-06	0.001236	0	0.003	4e-08
	362.6	0.012145	7e-08	0.008723	1.25e-06	0.001683	0	0.003	4e-08
	362.8	0.012335	7e-08	0.00946	1.23e-06	0.002032	0	0.003	4e-08
	363	0.011891	6e-08	0.009158	1.22e-06	0.001527	0	0.003	4e-08
	363.2	0.01096	6e-08	0.009409	1.2e-06	0.001812	0	0.004	4e-08
	363.4	0.010254	6e-08	0.008857	1.19e-06	0.00092	0	0.003	4e-08
	363.6	0.009744	6e-08	0.008364	1.18e-06	0.000273	0	0.003	4e-08
	363.8	0.009168	6e-08	0.007811	1.16e-06	-0.00024	0	0.002	4e-08
	364	0.008396	6e-08	0.00728	1.15e-06	-0.00108	0	0.002	4e-08
	364.2	0.00828	6e-08	0.007182	1.13e-06	-0.00155	0	0.002	4e-08
	364.4	0.007735	6e-08	0.006129	1.12e-06	-0.00209	0	0.001	4e-08
	364.6	0.007781	6e-08	0.006192	1.11e-06	-0.00172	0	0.0003	4e-08
	364.8	0.007953	6e-08	0.005825	1.09e-06	-0.00154	0	0.0005	4e-08
	365	0.007546	6e-08	0.005676	1.08e-06	-0.00203	0	0.0003	4e-08
	365.2	0.007151	5e-08	0.005173	1.07e-06	-0.00277	0	0.0003	4e-08
	365.4	0.006669	5e-08	0.004705	1.06e-06	-0.00322	0	1e-05	4e-08
	365.6	0.00705	5e-08	0.005366	1.04e-06	-0.00324	0	0.0003	4e-08
	365.8	0.00687	5e-08	0.005709	1.03e-06	-0.0033	0	0.0006	3e-08
	366	0.00682	5e-08	0.005662	1.02e-06	-0.00336	0	0.0007	3e-08
	366.2	0.007072	5e-08	0.005897	1.01e-06	-0.00352	0	0.001	3e-08
	366.4	0.008515	5e-08	0.006863	1e-06	-0.00301	0	0.002	3e-08
	366.6	0.009364	5e-08	0.007395	9.8e-07	-0.00282	0	0.001	3e-08
	366.8	0.009475	5e-08	0.007548	9.7e-07	-0.00313	0	0.0009	3e-08
	367	0.009452	5e-08	0.007304	9.6e-07	-0.00327	0	0.002	3e-08
	367.2	0.009306	5e-08	0.007481	9.5e-07	-0.00332	0	0.001	3e-08
	367.4	0.009066	5e-08	0.007554	9.4e-07	-0.00353	0	0.0007	3e-08
	367.6	0.008643	5e-08	0.007995	9.3e-07	-0.00342	0	0.001	3e-08
	367.8	0.00793	5e-08	0.007862	9.2e-07	-0.00437	0	0.0007	3e-08
	368	0.007888	4e-08	0.008095	9.1e-07	-0.00441	0	0.001	3e-08
	368.2	0.00793	4e-08	0.008028	8.9e-07	-0.00485	0	0.001	3e-08
	368.4	0.007457	4e-08	0.007351	8.8e-07	-0.00462	0	0	3e-08
	368.6	0.007819	4e-08	0.007379	8.7e-07	-0.0038	0	0	3e-08
	368.8	0.007822	4e-08	0.007387	8.6e-07	-0.00283	0	0.0003	3e-08
	369	0.0081	4e-08	0.007064	8.5e-07	-0.00288	0	0.0001	3e-08
	369.2	0.00759	4e-08	0.006609	8.4e-07	-0.00329	0	0	3e-08
	369.4	0.008006	4e-08	0.006579	8.3e-07	-0.00234	0	0	3e-08
	369.6	0.007872	4e-08	0.006512	8.2e-07	-0.00191	0	0.0005	3e-08
	369.8	0.007803	4e-08	0.006714	8.1e-07	-0.0011	0	0.001	3e-08
	370	0.00867	4e-08	0.006209	8e-07	0.000148	0	0.002	3e-08
	370.2	0.008948	4e-08	0.005848	7.9e-07	-0.00027	0	0.003	3e-08
	370.4	0.009855	4e-08	0.00541	7.9e-07	-0.00066	0	0.002	2e-08
	370.6	0.009595	4e-08	0.005407	7.8e-07	-0.00105	0	0.002	2e-08
	370.8	0.009981	4e-08	0.005595	7.7e-07	-0.00134	0	0.002	2e-08
	371	0.010286	4e-08	0.005975	7.6e-07	-0.00113	0	0.003	2e-08
	371.2	0.010269	4e-08	0.005834	7.5e-07	-0.00209	0	0.002	2e-08
	371.4	0.009356	3e-08	0.005518	7.4e-07	-0.0033	0	0.002	2e-08
	371.6	0.009262	3e-08	0.00577	7.3e-07	-0.00405	0	0.002	2e-08
	371.8	0.009325	3e-08	0.006705	7.2e-07	-0.00372	0	0.002	2e-08
	372	0.009388	3e-08	0.007255	7.1e-07	-0.00418	0	0.002	2e-08
	372.2	0.009128	3e-08	0.007712	7.1e-07	-0.00412	0	0.001	2e-08
	372.4	0.009308	3e-08	0.007888	7e-07	-0.00409	0	0.0009	2e-08
	372.6	0.009792	3e-08	0.008239	6.9e-07	-0.00387	0	0.0009	2e-08
	372.8	0.009526	3e-08	0.009322	6.8e-07	-0.00367	0	0.0006	2e-08
	373	0.008657	3e-08	0.009106	6.7e-07	-0.00458	0	0	2e-08
	373.2	0.00809	3e-08	0.009139	6.6e-07	-0.00422	0	0	2e-08
	373.4	0.008091	3e-08	0.009407	6.6e-07	-0.00433	0	0	2e-08
	373.6	0.007762	3e-08	0.01	6.5e-07	-0.00423	0	0	2e-08
	373.8	0.008667	3e-08	0.010605	6.4e-07	-0.0034	0	0.001	2e-08
	374	0.009108	3e-08	0.009437	6.3e-07	-0.00375	0	0.0008	2e-08
	374.2	0.009012	3e-08	0.008556	6.3e-07	-0.00438	0	0.0005	2e-08
	374.4	0.010253	3e-08	0.009192	6.2e-07	-0.00351	0	0.001	2e-08
	374.6	0.010762	3e-08	0.009477	6.1e-07	-0.00302	0	0.001	2e-08
	374.8	0.01125	3e-08	0.009401	6e-07	-0.00278	0	0.0009	2e-08
	375	0.011263	3e-08	0.008739	6e-07	-0.0018	0	0.0008	2e-08
	375.2	0.011625	3e-08	0.008674	5.9e-07	-0.00181	0	0.0006	2e-08
	375.4	0.012323	3e-08	0.008962	5.8e-07	-0.00102	0	0.001	2e-08
	375.6	0.013403	3e-08	0.009543	5.8e-07	0.000402	0	0.002	2e-08
	375.8	0.013561	2e-08	0.010541	5.7e-07	0.001222	0	0.003	2e-08
	376	0.013915	2e-08	0.010742	5.6e-07	0.000906	0	0.003	2e-08
	376.2	0.013741	2e-08	0.010719	5.6e-07	0.001273	0	0.004	2e-08
	376.4	0.014045	2e-08	0.010838	5.5e-07	0.001645	0	0.004	2e-08
	376.6	0.013128	2e-08	0.011036	5.4e-07	0.002036	0	0.004	2e-08
	376.8	0.012016	2e-08	0.010562	5.4e-07	0.002032	0	0.004	2e-08
	377	0.011474	2e-08	0.00994	5.3e-07	0.001243	0	0.004	2e-08
	377.2	0.01124	2e-08	0.009958	5.2e-07	0.00087	0	0.004	2e-08
	377.4	0.010051	2e-08	0.009972	5.2e-07	-0.00092	0	0.003	2e-08
	377.6	0.010345	2e-08	0.010176	5.1e-07	-0.00065	0	0.004	1e-08
	377.8	0.010033	2e-08	0.008841	5.1e-07	-0.00177	0	0.003	1e-08
	378	0.009087	2e-08	0.007348	5e-07	-0.0027	0	0.002	1e-08
	378.2	0.008162	2e-08	0.007228	4.9e-07	-0.00293	0	0.001	1e-08
	378.4	0.007241	2e-08	0.006801	4.9e-07	-0.00357	0	0.0005	1e-08
	378.6	0.006743	2e-08	0.005949	4.8e-07	-0.00383	0	0	1e-08
	378.8	0.006312	2e-08	0.004638	4.8e-07	-0.00426	0	0	1e-08
	379	0.006262	2e-08	0.003676	4.7e-07	-0.00371	0	0	1e-08
	379.2	0.00667	2e-08	0.003762	4.7e-07	-0.00406	0	0	1e-08
	379.4	0.00651	2e-08	0.003846	4.6e-07	-0.00441	0	0	1e-08
	379.6	0.006768	2e-08	0.003898	4.5e-07	-0.00415	0	0	1e-08
	379.8	0.0072	2e-08	0.003628	4.5e-07	-0.00441	0	0	1e-08
	380	0.007932	2e-08	0.003458	4.4e-07	-0.00403	0	9e-05	1e-08
	380.2	0.00783	2e-08	0.002826	4.4e-07	-0.00374	0	0.0007	1e-08
	380.4	0.008144	2e-08	0.002919	4.3e-07	-0.00334	0	0.001	1e-08
	380.6	0.008133	2e-08	0.00316	4.3e-07	-0.00336	0	0.001	1e-08
	380.8	0.008123	2e-08	0.00276	4.2e-07	-0.00337	0	0.001	1e-08
	381	0.008797	2e-08	0.003282	4.2e-07	-0.00303	0	0.002	1e-08
	381.2	0.008994	2e-08	0.003983	4.1e-07	-0.00288	0	0.002	1e-08
	381.4	0.008868	2e-08	0.004277	4.1e-07	-0.00304	0	0.002	1e-08
	381.6	0.009637	2e-08	0.004309	4e-07	-0.00257	0	0.002	1e-08
	381.8	0.008829	2e-08	0.004457	4e-07	-0.00303	0	0.002	1e-08
	382	0.008102	2e-08	0.005026	3.9e-07	-0.00263	0	0.002	1e-08
	382.2	0.007164	2e-08	0.005307	3.9e-07	-0.00228	0	0.002	1e-08
	382.4	0.006487	2e-08	0.005179	3.9e-07	-0.00236	0	0.0007	1e-08
	382.6	0.006724	2e-08	0.00579	3.8e-07	-0.00131	0	0.0009	1e-08
	382.8	0.005546	1e-08	0.005314	3.8e-07	-0.00189	0	0.001	1e-08
	383	0.005157	1e-08	0.006568	3.7e-07	-0.00142	0	0.0006	1e-08
	383.2	0.004865	1e-08	0.007204	3.7e-07	-0.00115	0	0.0004	1e-08
	383.4	0.00452	1e-08	0.007742	3.6e-07	-0.0009	0	0.0004	1e-08
	383.6	0.004773	1e-08	0.007735	3.6e-07	-0.00052	0	0	1e-08
	383.8	0.005089	1e-08	0.007355	3.5e-07	-0.00045	0	0.0002	1e-08
	384	0.005091	1e-08	0.007438	3.5e-07	-0.00013	0	9e-06	1e-08
	384.2	0.004953	1e-08	0.007331	3.5e-07	-0.00038	0	0.0005	1e-08
	384.4	0.004634	1e-08	0.007834	3.4e-07	-0.0011	0	0.0002	1e-08
	384.6	0.005127	1e-08	0.008074	3.4e-07	-0.00116	0	0	1e-08
	384.8	0.005328	1e-08	0.00795	3.3e-07	-0.00165	0	0	1e-08
	385	0.00621	1e-08	0.008036	3.3e-07	-0.00171	0	0.0003	1e-08
	385.2	0.006593	1e-08	0.008203	3.3e-07	-0.00259	0	0.0002	1e-08
	385.4	0.006651	1e-08	0.0075	3.2e-07	-0.00297	0	0	1e-08
	385.6	0.007088	1e-08	0.007513	3.2e-07	-0.00318	0	0	1e-08
	385.8	0.006751	1e-08	0.007952	3.1e-07	-0.00325	0	0	1e-08
	386	0.00699	1e-08	0.007748	3.1e-07	-0.00335	0	0	1e-08
	386.2	0.007242	1e-08	0.008431	3.1e-07	-0.00259	0	0	1e-08
	386.4	0.007763	1e-08	0.008825	3e-07	-0.00192	0	0	1e-08
	386.6	0.007319	1e-08	0.008639	3e-07	-0.0019	0	0	1e-08
	386.8	0.006875	1e-08	0.008497	3e-07	-0.00264	0	0	1e-08
	387	0.008396	1e-08	0.009265	2.9e-07	-0.00153	0	0	1e-08
	387.2	0.008604	1e-08	0.008735	2.9e-07	-0.00101	0	0	1e-08
	387.4	0.008099	1e-08	0.008076	2.9e-07	-0.00122	0	0	1e-08
	387.6	0.008601	1e-08	0.008114	2.8e-07	-0.00083	0	0	1e-08
	387.8	0.009987	1e-08	0.009051	2.8e-07	0.000352	0	0.001	1e-08
	388	0.010104	1e-08	0.008973	2.8e-07	0.000354	0	0.002	1e-08
	388.2	0.009466	1e-08	0.008349	2.7e-07	-0.00056	0	0.002	1e-08
	388.4	0.009914	1e-08	0.009182	2.7e-07	-0.00063	0	0.003	1e-08
	388.6	0.009758	1e-08	0.009119	2.7e-07	-0.00138	0	0.002	1e-08
	388.8	0.009211	1e-08	0.009671	2.6e-07	-0.00234	0	0.003	1e-08
	389	0.00936	1e-08	0.010281	2.6e-07	-0.00225	0	0.003	1e-08
	389.2	0.008859	1e-08	0.009974	2.6e-07	-0.00211	0	0.003	1e-08
	389.4	0.008688	1e-08	0.00956	2.5e-07	-0.00165	0	0.003	1e-08
	389.6	0.008411	1e-08	0.009751	2.5e-07	-0.00187	0	0.002	1e-08
	389.8	0.009309	1e-08	0.010164	2.5e-07	-0.00139	0	0.003	1e-08
	390	0.009826	1e-08	0.010373	2.5e-07	-0.00071	0	0.003	1e-08
	390.2	0.009829	1e-08	0.010672	2.4e-07	1.55e-05	0	0.002	1e-08
	390.4	0.00965	1e-08	0.010112	2.4e-07	4.49e-05	0	0.002	1e-08
	390.6	0.009725	1e-08	0.009398	2.4e-07	0.000147	0	0.002	1e-08
	390.8	0.010048	1e-08	0.009416	2.3e-07	0.000144	0	0.001	1e-08
	391	0.011184	1e-08	0.009402	2.3e-07	0.001231	0	0.0009	1e-08
	391.2	0.011105	1e-08	0.008772	2.3e-07	0.001524	0	0.0009	1e-08
	391.4	0.01105	1e-08	0.008709	2.3e-07	0.002039	0	0.0007	1e-08
	391.6	0.011455	1e-08	0.008418	2.2e-07	0.001926	0	0.0006	1e-08
	391.8	0.011699	1e-08	0.008464	2.2e-07	0.002049	0	0.001	1e-08
	392	0.011369	1e-08	0.007963	2.2e-07	0.000569	0	0.001	1e-08
	392.2	0.011837	1e-08	0.008307	2.2e-07	0.001183	0	0.001	1e-08
	392.4	0.011997	1e-08	0.009624	2.1e-07	0.001334	0	0.002	1e-08
	392.6	0.010883	1e-08	0.009738	2.1e-07	-0.00015	0	0.002	1e-08
	392.8	0.011116	1e-08	0.010805	2.1e-07	-0.00026	0	0.004	1e-08
	393	0.011601	1e-08	0.01109	2.1e-07	-9.4e-05	0	0.004	1e-08
	393.2	0.011131	1e-08	0.010835	2e-07	-0.00035	0	0.004	0
	393.4	0.010791	1e-08	0.010552	2e-07	-0.00079	0	0.004	0
	393.6	0.010944	1e-08	0.011253	2e-07	-0.00098	0	0.005	0
	393.8	0.011798	1e-08	0.01215	2e-07	-0.00098	0	0.006	0
	394	0.011184	1e-08	0.011964	1.9e-07	-0.00125	0	0.005	0
	394.2	0.010111	1e-08	0.010797	1.9e-07	-0.0017	0	0.004	0
	394.4	0.010596	1e-08	0.010774	1.9e-07	-0.00144	0	0.004	0
	394.6	0.010319	1e-08	0.010281	1.9e-07	-0.00072	0	0.005	0
	394.8	0.009561	1e-08	0.009605	1.8e-07	-0.00112	0	0.004	0
	395	0.008932	1e-08	0.00874	1.8e-07	-0.00185	0	0.002	0
	395.2	0.007841	1e-08	0.007763	1.8e-07	-0.00203	0	0.002	0
	395.4	0.007431	1e-08	0.007342	1.8e-07	-0.0017	0	0.002	0
	395.6	0.007107	1e-08	0.006425	1.8e-07	-0.00159	0	0.001	0
	395.8	0.007243	1e-08	0.006415	1.7e-07	-0.00122	0	0.001	0
	396	0.007362	1e-08	0.005907	1.7e-07	-0.00158	0	0.001	0
	396.2	0.008019	1e-08	0.005537	1.7e-07	-0.00098	0	0.001	0
	396.4	0.007002	1e-08	0.004901	1.7e-07	-0.0024	0	0.0006	0
	396.6	0.006723	1e-08	0.003925	1.7e-07	-0.00356	0	0.0003	0
	396.8	0.006746	1e-08	0.003911	1.6e-07	-0.00366	0	0.0001	0
	397	0.007004	1e-08	0.004271	1.6e-07	-0.00422	0	0	0
	397.2	0.007121	1e-08	0.004413	1.6e-07	-0.00487	0	0	0
	397.4	0.006741	1e-08	0.004383	1.6e-07	-0.00488	0	0	0
	397.6	0.0073	0	0.004959	1.6e-07	-0.00522	0	0	0
	397.8	0.007807	0	0.004805	1.5e-07	-0.00587	0	0	0
	398	0.008151	0	0.004993	1.5e-07	-0.00589	0	0	0
	398.2	0.008281	0	0.004915	1.5e-07	-0.00549	0	0	0
	398.4	0.009406	0	0.006492	1.5e-07	-0.00461	0	9e-05	0
	398.6	0.009195	0	0.006871	1.5e-07	-0.00375	0	0.0006	0
	398.8	0.009632	0	0.007518	1.5e-07	-0.00317	0	0.0006	0
	399	0.009694	0	0.008205	1.4e-07	-0.00266	0	0.0009	0
	399.2	0.009929	0	0.009028	1.4e-07	-0.00117	0	0.002	0
	399.4	0.009619	0	0.008279	1.4e-07	-0.00052	0	0.002	0
[truncated: 1,252 more rows]

## Sheet: Figure 1e
Figure 1e	Pseudovirus neutralization assay
	ug/mL Antibody	AMMO1_rep1	AMMO1_rep2	glCV30_rep1	glCV30_rep2	CV30_rep1	CV30_rep2
	50	0	0	82.2006	86.1738
	16.67	0	0	64.5999	69.5385
	5.556	0	0	19.8924	29.5468
	1.852	0	0	0	0
	0.617	0	0	0	0
	0.206	0	0	0	0
	0.069	0	0	0	0
	0.023	0	0	0	0
	0.008	0	0.58351	0	0
	0.003	0	0	0	0
	5					100	100
	1.667					98.1416	98.9214
	0.556					95.5683	94.8999
	0.185					84.2058	79.0815
	0.062					60.3668	41.4292
	0.021					0	0
	0.007					0	0
	0.002					0	0
	0.0008					0	0
	0.0003					0	0

## Sheet: Figure 1f
Figure 1f	Live virus neutralization assay
	ug/mL Antibody	CV30_rep1	CV30_rep2	glCV30_rep1	glCV30_rep2
	50	94.9749	95.4774	38.6935	44.2211
	16.6667	95.9799	96.4824	22.1105	23.6181
	5.55556	94.4724	93.9698	16.0804	22.1105
	1.85185	92.4623	88.4422	6.53266	10.0503
	0.617284	83.9196	80.402	7.03518	18.0905
	0.205761	54.7739	62.3116	12.5628	13.0653
	0.068587	55.2764	36.6834	11.5578	-6.03015
	0.022862	20.1005	14.0703	12.5628	13.5678
	0.007621	40.7035	6.53266	12.0603	5.02513
	0.00254	34.1709	0.502513	21.1055	8.54271

## Sheet: Figure 2b
Figure 2b	S1 Shedding data
	Time (min)	CR3022_rep1	CR3022_rep2	CV30_rep1	CV30_rep2	gl-CV30_rep1	gl-CV30_rep2
	5	100	100	100	100	100	100
	10	120.34	110.34	94.23	93.97	104.31	106.85
	20	119.01	113.7	74.02	71.84	96.83	101.94
	30	123.19	121.25	59.61	63.78	93.19	96.71
	60	134.41	132.43	45.75	41.87	87.48	95.04
	120	142.3	136.16	35.29	33.29	80.24	86.98
	180	143.06	137.56	31.45	33.19	81.52	85.65

## Sheet: Supplemental Fig1
Supplemental Fig1	ELISA of CV30 vs RBD
	ug/mL Antibody	CV30_CoV-2 RBD_rep1	CV30_CoV-2 RBD_rep2	glCV30_CoV-2_RBD_rep1	glCV30_CoV-2_RBD_rep2	VRC01_CoV-2_RBD_rep1	VRC01_CoV-2_RBD_rep2	CV30_CoV-1_RBD_rep1	CV30_CoV-1_RBD_rep2	glCV30_CoV-1_RBD_rep1	glCV30_CoV-1_RBD_rep2	VRC01_CoV-1_RBD_rep1	VRC01_CoV-1_RBD_rep2
	0.05	2.3161	2.4514	1.1972	1.2385	0.0611	0.0609	0.1108	0.1121	0.1128	0.1098	0.1133	0.1104
	0.005	2.3724	2.4782	0.7092	0.6372	0.0592	0.0603	0.1077	0.1071	0.1113	0.1077	0.1112	0.1142
	0.0005	2.3949	2.2968	0.2061	0.1828	0.0595	0.0603	0.1045	0.111	0.1127	0.1095	0.1057	0.114
	5e-05	2.0851	1.6166	0.0803	0.089	0.0645	0.0615	0.1092	0.1089	0.1079	0.1147	0.1112	0.1126
	5e-06	0.5264	0.4645	0.0686	0.062	0.0587	0.0583	0.1101	0.1082	0.1072	0.1076	0.1066	0.1141
	5e-07	0.1177	0.1186	0.062	0.0605	0.0599	0.0592	0.1149	0.1079	0.1131	0.1126	0.118	0.1107
	5e-08	0.0634	0.0652	0.0599	0.0583	0.0611	0.0597	0.1081	0.1033	0.11	0.1056	0.1093	0.1163
	5e-09	0.0702	0.0606	0.0616	0.0608	0.0605	0.061	0.1152	0.1202	0.1104	0.1136	0.1111	0.1143
